# Supplementary material for: Contrasting functions of ATP hydrolysis by MDA5 and LGP2 in viral RNA sensing
Source: J Biol Chem. 2024 Feb 1;300(3):105711. doi: 10.1016/j.jbc.2024.105711 (PMC10909783; doi:10.1016/j.jbc.2024.105711)
Supplement: SourceData [file mmc1.xlsx]

## Sheet: Fig. 1
Fig. 1A
%WT MDA5	Relative ATPase activity (%)
	Rep.1	Rep.2	Rep.3
100	100	100	100
90	65.6146	75.523	44.7552
80	20.0997	70.0837	48.6014
70	23.0897	53.1381	29.1958
60	13.289	40.5858	14.3357
50	11.6279	39.3305	6.99301
40	16.113	24.0586	5.24476
30	5.81395	7.11297	5.41958
20	0	7.74059	6.64336
10	0.498339	2.51046	0.174825
0	0.664452	0	0
Fig. 1B
MDA5 (nM)	Phosphate generated (µM)				L397A/K398A/I399A MDA5 (nM)	Phosphate generated (µM)					R338G MDA5 (nM)	Phosphate generated (µM)
	Rep.1	Rep.2	Rep.3			Rep.1	Rep.2	Rep.3	Rep.4			Rep.1	Rep.2	Rep.3
200	42.88	44.207	43.5435		200	64.9025	40.6685	55.3389	52.9248		200	7.25678	3.50877	6.9378
180	31.1025	32.0978	31.6001		180	62.0241	38.4401		46.77		180	5.74163	5.3429	5.50239
160	23.6379	26.3749	25.0064		160	58.3101	33.0548	44.6611	42.9898		160	4.86443	4.38596	4.70494
140	20.9009	21.5644	21.2326		140	56.4531	29.6193	40.39	39.5543		140	3.74801	3.42903	3.98724
120	12.9386	17.6662	15.3024		120	49.9536	24.0483	38.9044	36.3974		120	2.87081	2.39234	2.3126
100	11.9434	10.9481	11.4457		100	44.104	20.0557	34.6332	32.8691		100	1.75439	1.11643	1.91388
80	2.65408	5.3911	4.02259		80	39.8329	19.4986	29.3408	27.6695		80	0.877193	0.558214	1.03668
60	3.06878	2.15644	2.61261		60	31.4763	12.9991	22.6555	20.6128		60	0	0.558214	1.11643
40	1.74174	0.66352	1.20263		40	26.1838	14.6704	15.9703	15.4132		40	0.877193	5.29123	0.558214
20	1.74174	0.74646	1.2441		20	21.727	1.48561	10.8635	9.47075		20	0.239234	0.239234	1.35566
0	0	0	0		0	11.9777	0	4.45682	3.06407		0	0	0	0
Fig. 1C (left)				Fig. 1C (right panel), Fig. 2D (2nd and 3rd panels from left)						Fig. 1D
Fig. 1E										MDA5 subunits per dsRNA binding site
	No streptavidin	No MDA5	WT MDA5	R338G MDA5	I397A/K398A/L399A	WT +AMPPNP		No streptav.	No Protein	1	0.5	0.1	0.01
Rep.1	170.43	36.53	116.68	59.5	40.44	38.48		35.008	1.6	14.134	8.417	3.803	2.41
Rep.2	202.28	29.21	132.52	51.17	29.21	29.87		35	1.614	9.128	6.982	3.247	1.831
Rep.3	182.84	21.27	120.72	50.78	24.19	25.36		34.683	1.3	12.246	7.666	3.765	2.002
Fig. 1F
	Sequence
3-bulge antisense ssRNA	atgtcgattgtctgttctgcagaggacagcttcaggaatctcatcttattcttcaggcccaggctgaaaatgtacattcaggtggagccagtgctggaccacctcatctttctgtctgcagaaaccaaagagcagattcttaaaaagatcaacacctgtggtaacaccagcgcggcagaactgctgctgagcaccttggaGcagggacaatggcctctgggatggacgcagatgttcgtggaggccctagGagcacagtggcaatcccctagccgcgcgctatgtcaaacccacactcactgatctgccctctccttcctctgagactgcccatgacgagtgtctccacttgctgaccctcctccagcccactttggtggacaaacttctgattaacga…
6-bulge antisense ssRNA	atgtcgattgtctgttctgcagaggacagcttcaggaatctcatcttattcttcaggcccaggctgaaaatgtacattcaggtggagccagtgctggaccacctcatctttctgtctgcagaaaccaaagagcagattcttaaaaagatcaacacctgGtggtaacaccagcgcggcagaactgctgctgagcaccttggaGcagggacaatggcctctgggatggacgcagatgttcgtggaggccctagagcacagtggcaatcccctagccgcgcgctatgtcaaacccacactcactgatctgccctctcGcttcctctgagactgcccatgacgagtgtctccacttgctgaccctcctccagcccactttggtggacaaacttctgattaacg…
Fig. 1G		1kb dsRNA				3-bulge RNA				6-bulge RNA
	No streptav.	No MDA5	+MDA5		No streptav.	No MDA5	+MDA5		No streptav.	No MDA5	+MDA5
Rep.1	66.41	7.625	24.2		71.63	8.6095	12.731		70.49	7.04	6.65
Rep.2					68.946	7.87	9.874		72.899	6.984	7.54
Rep.3					71.323	8.231	11.841		71.948	7.462	8.142

## Sheet: Fig. 2
Fig. 2B							Fig. 2C
BLI with 1 kb dsRNA							% WT LGP2	Relative ATPase activity (%)
Time (s)	WT MDA5	WT LGP2	K30G LGP2	MDA5 + LGP2	MDA5 + K30G LGP2			Rep.1	Rep.2	Rep.3	Rep.4
719.998	0.833606	0.847051	0.861506	0.822562	0.714911		0	-5.51089	-0.672177	5.77944	0.403629
720.198	0.860369	0.864331	0.869643	0.840349	0.744799		10	4.16653	-0.672177	15.4568	0.403629
720.398	0.924865	0.910432	0.896684	0.893563	0.792871		20	15.4568	4.16653	18.6827	5.24234
720.598	0.991304	0.958502	0.899638	0.962362	0.857008		30	33.1988	5.77944	15.4568	6.85524
720.798	1.05883	1.00738	0.912728	1.04706	0.942001		40	36.4246	17.0698	33.1988	18.1456
720.998	1.13599	1.05462	0.940625	1.13373	1.02933		50	34.8117	34.8117	39.6504	35.8875
721.198	1.21344	1.10832	0.958469	1.21192	1.0984		60	39.6504	68.6827	44.4891	69.7585
721.398	1.2858	1.15803	0.965047	1.29253	1.16504		70	65.4569	79.973	73.5214	81.0488
721.598	1.34523	1.21659	0.994382	1.37563	1.2488		80	63.8439	73.5214	79.973	74.5972
721.798	1.4107	1.27821	1.01031	1.44222	1.32115		90	71.9085	97.7149	102.554	99.0728
721.998	1.46933	1.32966	1.02986	1.5115	1.38366		100	100	100	100	100
722.198	1.53118	1.38836	1.0479	1.57658	1.43557
722.398	1.58346	1.44165	1.06723	1.63174	1.49901
722.598	1.62089	1.49136	1.07968	1.68449	1.55989		Fig. 2D (leftmost panel)				Fig. 2D (1st and 2nd panels from the right)				Fig. 2D (histogram)
722.798	1.67135	1.55284	1.10458	1.73544	1.60854											MDA5/LGP2 subunits per dsRNA binding site
722.998	1.71984	1.60713	1.12198	1.78218	1.64212											1 / 0.1	0.5 / 0.05	0.1 / 0.01	0.01 / 0.001
723.198	1.74893	1.66522	1.13085	1.81633	1.68276										Rep.1	11	9.9	5.852	2.586
723.398	1.7794	1.72221	1.15656	1.85477	1.72658										Rep.2	7.205	6.497	4.896	3.405
723.598	1.81351	1.78038	1.17523	1.8863	1.76277										Rep.3	9.113	8.402	5.427	2.618
723.798	1.84242	1.83762	1.19477	1.90185	1.77966
723.998	1.86976	1.88932	1.20745	1.92564	1.8003
724.198	1.88047	1.94494	1.22421	1.95106	1.83364
724.398	1.89001	2.00689	1.23751	1.95861	1.85064
724.598	1.90687	2.05285	1.25592	1.96541	1.8538
724.798	1.9198	2.11213	1.27085	1.97177	1.86165
724.998	1.92164	2.17283	1.28973	1.98648	1.87736
725.198	1.92194	2.21663	1.30585	1.98785	1.88283
725.398	1.92889	2.27016	1.32601	1.99219	1.87824
725.598	1.93647	2.32592	1.33092	1.98956	1.87688
725.798	1.92513	2.37485	1.34208	1.99802	1.87693
725.998	1.92153	2.43047	1.3701	2.00453	1.89307
726.198	1.93139	2.48515	1.37892	2.0023	1.88739
726.398	1.93327	2.52812	1.39346	1.99837	1.87788
726.598	1.92508	2.5902	1.41079	2.00365	1.88079		Fig. 2E
726.798	1.92605	2.64221	1.42551	2.01641	1.8841			6 nM LGP2	60 nM LGP2	120 nM LGP2	0 nM LGP2	6 nM LGP2	60 nM LGP2	120 nM LGP2	0 nM LGP2	6 nM LGP2	60 nM LGP2	120 nM LGP2
726.998	1.91442	2.68459	1.44384	2.01053	1.88153		Rep.1	2.39521	19.3114	28.518	11.2275	13.2485	40.494	43.4132	0	3.96707	17.4401	28.2934
727.198	1.91893	2.741	1.46315	2.01787	1.87953		Rep.2	2.54491	19.5359	28.9671	9.88024	12.0509	37.8743	43.8623	-0.224551	4.41617	19.8353	30.5389
727.398	1.9196	2.79442	1.47615	2.01632	1.87288		Rep.3	2.39521	19.2365	27.8443	10.7036	11.0778	39.4461	38.4731	0.0748503	3.81737	18.3383
727.598	1.90564	2.83549	1.488	2.02449	1.88222
727.798	1.90222	2.87942	1.50515	2.02891	1.88645			No protein	LGP2 WT	LGP2 K30G	LGP2 R32G	MDA5 -RNA	MDA5 WT	MDA5 M854K	LGP2 +WT MDA5	LGP2 K30G +WT MDA5	LGP2 R32G +WT MDA5
727.998	1.91753	2.9409	1.52615	2.03904	1.87612		Rep.1	2.42857	22.6429	-1.21429	-0.571429	-2.85714	64.1429	-1.35714	63.9286	55.2857	51.2143
728.198	1.91286	2.98346	1.53087	2.03935	1.87042		Rep.2	0.785714	24	-2.78571	-2.07143	-4.5	58.7857	-3.64286	60.1429	48.2857	43.5
728.398	1.90076	3.03014	1.54877	2.04903	1.88171		Rep.3	2.64286	24.2143	-1.21429	-0.642857	-2.21429	62.4286	-1.71429	59.8571	51.0714	48.4286
728.598	1.90592	3.08253	1.56912	2.05762	1.89221
728.798	1.90925	3.1267	1.57819	2.0629	1.87387
728.998	1.906	3.1705	1.58533	2.07281	1.87541
729.198	1.90784	3.22648	1.60827	2.08666	1.88478
729.398	1.90487	3.26842	1.62136	2.09178	1.89203
729.598	1.90146	3.31055	1.62946	2.1024	1.88605
729.798	1.91729	3.36554	1.64866	2.11207	1.88488
729.998	1.90987	3.40595	1.66573	2.12065	1.89244
730.198	1.90577	3.44925	1.67763	2.12886	1.90352
730.398	1.91699	3.49191	1.6972	2.13644	1.90486
730.598	1.92013	3.54471	1.70808	2.15061	1.89434
730.798	1.91653	3.58389	1.71257	2.15591	1.90058
730.998	1.91632	3.62862	1.73571	2.18263	1.92347
731.198	1.92513	3.67493	1.7498	2.18608	1.9209
731.398	1.92871	3.70708	1.75597	2.19729	1.92223
731.598	1.93235	3.75432	1.76706	2.21163	1.92503
731.798	1.93515	3.80276	1.78471	2.23442	1.9457
731.998	1.9336	3.83585	1.7975	2.24663	1.94157
732.198	1.95253	3.87921	1.81226	2.24907	1.94725
732.398	1.95661	3.92533	1.82907	2.27529	1.94945
732.598	1.95653	3.95842	1.83079	2.28421	1.95802
732.798	1.95691	4.00239	1.85352	2.30237	1.97795
732.998	1.96625	4.03948	1.8698	2.32424	1.98266
733.198	1.97999	4.08404	1.86656	2.33961	1.98009
733.398	1.97807	4.11474	1.88298	2.36046	1.99843
733.598	1.98646	4.15646	1.9002	2.37306	2.01342
733.798	1.9971	4.19664	1.91655	2.39081	2.01328
733.998	2.00737	4.23387	1.92195	2.40945	2.02122
734.198	2.00864	4.27066	1.93766	2.43337	2.04219
734.398	2.01321	4.3015	1.94592	2.45752	2.0549
734.598	2.02239	4.33714	1.96008	2.46488	2.06075
734.798	2.04148	4.3805	1.9771	2.49172	2.05576
734.998	2.04419	4.41462	1.98307	2.51681	2.07996
735.198	2.04596	4.43714	1.99509	2.53533	2.09822
735.398	2.05845	4.48271	2.01205	2.5557	2.1066
735.598	2.07182	4.52057	2.02099	2.57639	2.11252
735.798	2.08136	4.55233	2.01881	2.59556	2.12105
735.998	2.09006	4.587	2.04589	2.62941	2.14532
736.198	2.10172	4.62671	2.05627	2.64499	2.15617
736.398	2.1181	4.65249	2.06038	2.67006	2.15757
736.598	2.13509	4.68656	2.0741	2.68838	2.17276
736.798	2.13097	4.72593	2.08855	2.72823	2.20755
736.998	2.15027	4.74944	2.09941	2.74422	2.21637
737.198	2.16675	4.7891	2.10949	2.76119	2.2247
737.398	2.18266	4.82243	2.11869	2.7938	2.23657
737.598	2.18748	4.84978	2.12564	2.82017	2.25595
737.798	2.1932	4.87145	2.14095	2.83966	2.28363
737.998	2.2198	4.91395	2.15441	2.86781	2.28727
738.198	2.23839	4.94695	2.15596	2.8937	2.29772
738.398	2.24996	4.96046	2.16386	2.9164	2.32056
738.598	2.25681	5.00582	2.18112	2.95649	2.34856
738.798	2.26789	5.0268	2.19334	2.97919	2.36125
738.998	2.29052	5.05689	2.19571	3.00291	2.37618
739.198	2.31198	5.08562	2.21716	3.0382	2.39507
739.398	2.31411	5.11238	2.22205	3.06188	2.42506
739.598	2.3254	5.13377	2.23055	3.08438	2.44046
739.798	2.35941	5.16937	2.24646	3.1161	2.4409
739.998	2.37262	5.20363	2.25089	3.14267	2.4669
740.198	2.38138	5.22727	2.26122	3.17467	2.49671
740.398	2.39397	5.25132	2.27824	3.19582	2.51217
740.598	2.42564	5.28387	2.28472	3.22194	2.52195
740.798	2.43813	5.30599	2.28403	3.24412	2.54625
740.998	2.4534	5.34	2.31343	3.27949	2.5747
741.198	2.47118	5.36915	2.31298	3.30698	2.59963
741.398	2.48965	5.38422	2.31694	3.32902	2.60534
741.598	2.5193	5.41244	2.33051	3.3654	2.6317
741.798	2.53717	5.43802	2.34233	3.39123	2.65481
741.998	2.54697	5.46068	2.34501	3.40658	2.67191
742.198	2.57617	5.48577	2.35824	3.42937	2.68452
742.398	2.59597	5.51828	2.36594	3.45901	2.70788
742.598	2.60875	5.53846	2.37199	3.48752	2.73386
742.798	2.62181	5.55336	2.38442	3.51111	2.76345
742.998	2.65519	5.59272	2.40119	3.52889	2.77458
743.198	2.67128	5.61322	2.39738	3.55848	2.78281
743.398	2.67863	5.62993	2.40703	3.5837	2.81667
743.598	2.70342	5.65403	2.42559	3.6123	2.84537
743.798	2.72044	5.68468	2.42999	3.63005	2.85475
743.998	2.74599	5.70149	2.43541	3.65352	2.86817
744.198	2.76402	5.72721	2.44832	3.68259	2.90215
744.398	2.78	5.75273	2.45693	3.70395	2.92022
744.598	2.79698	5.76624	2.46112	3.72413	2.94125
744.798	2.82627	5.79271	2.47546	3.74469	2.95351
744.998	2.84564	5.81782	2.4768	3.76313	2.97633
745.198	2.84746	5.83106	2.48853	3.78833	3.00709
745.398	2.86986	5.85369	2.50038	3.80717	3.02257
745.598	2.90205	5.88527	2.50735	3.82533	3.03193
745.798	2.91111	5.90568	2.51292	3.85005	3.05804
745.998	2.92724	5.92346	2.52679	3.87487	3.08498
746.198	2.94852	5.9483	2.53516	3.89461	3.10135
746.398	2.97242	5.96232	2.53495	3.90574	3.11125
746.598	2.9897	5.9849	2.5411	3.92656	3.13387
746.798	3.00263	6.01564	2.55823	3.95268	3.16228
746.998	3.02259	6.02667	2.56213	3.9629	3.17727
747.198	3.04775	6.04135	2.57141	3.98455	3.18529
747.398	3.07105	6.06936	2.57714	3.99906	3.20245
747.598	3.0762	6.09094	2.58174	4.02224	3.22518
747.798	3.08588	6.10102	2.60014	4.03791	3.24864
747.998	3.10626	6.12719	2.61202	4.05153	3.25565
748.198	3.1292	6.15453	2.60452	4.06831	3.26112
748.398	3.1456	6.16436	2.60676	4.08557	3.28814
748.598	3.15484	6.19165	2.62522	4.1067	3.31781
748.798	3.17631	6.20817	2.62974	4.11995	3.3251
748.998	3.19801	6.22774	2.63401	4.13441	3.33127
749.198	3.21287	6.2528	2.64631	4.15785	3.35561
749.398	3.22197	6.27075	2.65475	4.16739	3.37658
749.598	3.2275	6.28119	2.66222	4.18347	3.38923
749.798	3.25655	6.30692	2.67307	4.19668	3.39247
749.998	3.27348	6.32841	2.67147	4.21252	3.41331
750.198	3.27202	6.34181	2.67861	4.22927	3.43664
750.398	3.28753	6.35923	2.69714	4.2395	3.45261
750.598	3.31728	6.39061	2.69767	4.2552	3.45985
750.798	3.32695	6.39846	2.69482	4.26684	3.47304
750.998	3.33395	6.42398	2.71443	4.28567	3.49743
751.198	3.34523	6.44589	2.71463	4.31059	3.51078
751.398	3.36836	6.45701	2.72151	4.31383	3.51657
751.598	3.38365	6.47481	2.72956	4.3139	3.52111
751.798	3.39866	6.50555	2.73597	4.34328	3.54648
751.998	3.40054	6.50593	2.74044	4.34539	3.55578
752.198	3.40707	6.52745	2.75358	4.36269	3.56753
752.398	3.43781	6.55529	2.75861	4.37283	3.57374
752.598	3.44274	6.57323	2.76021	4.38635	3.59494
752.798	3.44507	6.57847	2.77468	4.40143	3.60674
752.998	3.46377	6.61375	2.78738	4.41816	3.61921
753.198	3.47729	6.62314	2.77887	4.41888	3.61562
753.398	3.48896	6.63882	2.78859	4.43405	3.63745
753.598	3.49276	6.6694	2.80533	4.45328	3.66024
753.798	3.50774	6.6821	2.80409	4.45915	3.66196
753.998	3.52597	6.69657	2.8037	4.46563	3.662
754.198	3.53856	6.72168	2.81697	4.48649	3.67102
754.398	3.539	6.73062	2.82272	4.50588	3.70016
754.598	3.55453	6.74629	2.82362	4.50793	3.70522
754.798	3.5758	6.76525	2.83505	4.51599	3.70595
754.998	3.57479	6.79292	2.83557	4.53465	3.723
755.198	3.57138	6.79844	2.83895	4.54212	3.73927
755.398	3.58745	6.82082	2.86025	4.55103	3.75291
755.598	3.60906	6.84605	2.85837	4.56374	3.74588
755.798	3.61237	6.85514	2.86086	4.57177	3.75812
755.998	3.62178	6.8646	2.87146	4.58316	3.77849
756.198	3.62627	6.89112	2.87915	4.59622	3.78977
756.398	3.64466	6.9108	2.87731	4.59819	3.78787
756.598	3.65289	6.92249	2.88897	4.61248	3.79262
756.798	3.64982	6.94814	2.8985	4.63162	3.81266
756.998	3.66002	6.95563	2.89585	4.63089	3.81457
757.198	3.67299	6.95781	2.90659	4.63575	3.82614
757.398	3.69073	6.9964	2.91513	4.65055	3.82895
757.598	3.69134	7.00559	2.91356	4.66159	3.84356
757.798	3.69477	7.01752	2.92559	4.66675	3.86292
757.998	3.70741	7.04843	2.93577	4.68441	3.86262
758.198	3.71606	7.05449	2.93289	4.68527	3.85752
758.398	3.71782	7.07183	2.93889	4.70899	3.8793
758.598	3.7297	7.09157	2.95063	4.7099	3.89403
758.798	3.74488	7.10749	2.95392	4.71582	3.88649
758.998	3.74925	7.12266	2.9477	4.72607	3.88783
759.198	3.75716	7.13648	2.95715	4.73774	3.90025
759.398	3.76199	7.15542	2.96768	4.74987	3.91679
759.598	3.7673	7.16394	2.97296	4.74698	3.92184
759.798	3.78144	7.18506	2.97644	4.76004	3.9192
759.998	3.78342	7.20482	2.97898	4.77511	3.93277
760.198	3.77634	7.21156	2.98126	4.77491	3.94462
760.398	3.79184	7.22812	2.99732	4.7873	3.95871
760.598	3.80604	7.25413	2.99562	4.79731	3.95281
760.798	3.80441	7.26429	2.99163	4.79967	3.95623
760.998	3.81101	7.2734	3.01022	4.81462	3.98104
761.198	3.81901	7.29299	3.01781	4.82918	3.98777
761.398	3.83454	7.30197	3.01624	4.82508	3.97657
761.598	3.83657	7.32338	3.02047	4.83382	3.98402
761.798	3.83996	7.3386	3.03054	4.85115	4.00576
761.998	3.84621	7.34812	3.03534	4.85478	4.00987
762.198	3.84624	7.35236	3.03614	4.85763	4.01236
762.398	3.86888	7.38056	3.05339	4.86871	4.01397
762.598	3.86348	7.39081	3.04915	4.87783	4.02425
762.798	3.85964	7.39601	3.05456	4.88548	4.04275
762.998	3.87131	7.41765	3.06228	4.89898	4.03566
763.198	3.88395	7.43069	3.06439	4.89886	4.03511
763.398	3.88556	7.43785	3.06334	4.91304	4.04969
763.598	3.88749	7.4586	3.07889	4.91993	4.06596
763.798	3.89551	7.47049	3.07944	4.92047	4.05706
763.998	3.90703	7.47778	3.07972	4.93113	4.05883
764.198	3.91356	7.49814	3.08425	4.94243	4.066
764.398	3.91279	7.51282	3.09404	4.95146	4.08442
764.598	3.92364	7.52156	3.09377	4.95368	4.08178
764.798	3.93222	7.53662	3.10253	4.96738	4.08365
764.998	3.93096	7.54332	3.10239	4.97468	4.08976
765.198	3.92369	7.55309	3.11182	4.97793	4.1066
765.398	3.93729	7.57089	3.11977	4.97695	4.11257
765.598	3.9495	7.59661	3.12327	4.99329	4.09863
765.798	3.94869	7.59062	3.11868	5.00027	4.11328
765.998	3.94317	7.6028	3.12892	5.0066	4.12286
766.198	3.95407	7.62006	3.13913	5.01953	4.13513
766.398	3.96633	7.63611	3.13891	5.01702	4.12567
766.598	3.96619	7.64131	3.14416	5.02671	4.13332
766.798	3.96826	7.65854	3.14998	5.0395	4.15642
766.998	3.97078	7.6617	3.15381	5.03924	4.14969
767.198	3.98757	7.67581	3.16107	5.03861	4.14691
767.398	3.99282	7.69997	3.15741	5.05407	4.15043
767.598	3.98581	7.69934	3.16303	5.06255	4.1622
767.798	3.98889	7.69849	3.175	5.06832	4.17379
767.998	3.99494	7.72946	3.17804	5.07541	4.16821
768.198	4.00476	7.72935	3.17809	5.07733	4.1656
768.398	3.9982	7.7414	3.17848	5.0876	4.18538
768.598	4.00671	7.75419	3.19695	5.09646	4.19344
768.798	4.01975	7.76857	3.19283	5.0993	4.17416
768.998	4.02078	7.76987	3.18768	5.10119	4.18255
769.198	4.02101	7.78225	3.201	5.11473	4.20094
769.398	4.02167	7.795	3.20802	5.12166	4.20701
769.598	4.034	7.80263	3.20457	5.12636	4.19956
769.798	4.03569	7.81948	3.21043	5.13913	4.19668
769.998	4.03214	7.82337	3.21289	5.14557	4.20732
770.198	4.03365	7.82775	3.22198	5.14601	4.22671
770.398	4.04948	7.84725	3.23211	5.15446	4.22115
770.598	4.0569	7.85895	3.22508	5.16177	4.21463
770.798	4.04405	7.86139	3.22828	5.16485	4.23193
770.998	4.04372	7.86365	3.23821	5.16854	4.23876
771.198	4.05656	7.88564	3.2442	5.18194	4.24289
771.398	4.06718	7.89278	3.24043	5.18473	4.23154
771.598	4.05757	7.89872	3.25248	5.1902	4.25316
771.798	4.06557	7.91193	3.25634	5.20279	4.26046
771.998	4.07105	7.91911	3.25203	5.2042	4.26679
772.198	4.08324	7.92697	3.26178	5.2061	4.25153
772.398	4.08545	7.94866	3.26923	5.21748	4.25416
772.598	4.0776	7.94665	3.26959	5.22518	4.27324
772.798	4.08158	7.94778	3.2717	5.23054	4.27997
772.998	4.09516	7.96904	3.28428	5.23488	4.27248
773.198	4.09817	7.97315	3.27804	5.23869	4.27161
773.398	4.09225	7.97562	3.28323	5.24347	4.2882
773.598	4.09844	7.99225	3.2955	5.25772	4.29611
773.798	4.10251	7.99704	3.29294	5.26302	4.28613
773.998	4.11235	8.00194	3.29305	5.25678	4.28533
774.198	4.10976	8.02466	3.30404	5.27397	4.29937
774.398	4.10491	8.02396	3.30336	5.2769	4.3105
774.598	4.11502	8.02475	3.3086	5.27782	4.30259
774.798	4.12517	8.042	3.31231	5.28556	4.29686
774.998	4.12516	8.04921	3.31717	5.29199	4.30675
775.198	4.11195	8.05062	3.32516	5.29307	4.32513
775.398	4.13019	8.06093	3.32752	5.2979	4.32094
775.598	4.13734	8.07508	3.32848	5.31083	4.31594
775.798	4.12959	8.0801	3.32434	5.30896	4.32695
775.998	4.12689	8.08569	3.33864	5.32065	4.33077
776.198	4.14086	8.09312	3.34075	5.32159	4.33684
776.398	4.14956	8.0995	3.33893	5.32791	4.33249
776.598	4.14309	8.1064	3.34608	5.33844	4.34137
776.798	4.14505	8.11885	3.3506	5.34504	4.35138
776.998	4.15057	8.12272	3.35054	5.34722	4.35194
777.198	4.15665	8.12431	3.356	5.35116	4.34156
777.398	4.15809	8.14809	3.36132	5.35994	4.34925
777.598	4.15581	8.143	3.36153	5.36316	4.36479
777.798	4.15886	8.1481	3.36486	5.36532	4.37067
777.998	4.17391	8.16214	3.37685	5.37503	4.3602
778.198	4.16968	8.16211	3.37023	5.37439	4.35978
778.398	4.1621	8.16551	3.3785	5.38779	4.37842
778.598	4.17265	8.17566	3.38851	5.38837	4.38135
778.798	4.17931	8.1862	3.38311	5.39568	4.36416
778.998	4.17705	8.19305	3.38428	5.39924	4.37487
779.198	4.17657	8.20059	3.39639	5.40989	4.38816
779.398	4.18311	8.20885	3.39044	5.40837	4.39253
779.598	4.1876	8.20941	3.39508	5.41282	4.37889
779.798	4.19359	8.2199	3.40303	5.4215	4.37986
779.998	4.1881	8.22598	3.39682	5.42883	4.40357
780.198	4.18193	8.22854	3.40875	5.42944	4.40112
780.398	4.20462	8.24029	3.4178	5.43499	4.39527
780.598	4.20567	8.24811	3.41229	5.44129	4.39482
780.798	4.19056	8.25061	3.41171	5.43921	4.41009
780.998	4.19399	8.2541	3.41912	5.45331	4.41822
781.198	4.21244	8.26895	3.42504	5.45932	4.40983
781.398	4.20962	8.26878	3.4254	5.45466	4.41031
781.598	4.20174	8.2745	3.4318	5.46942	4.42342
781.798	4.21621	8.28124	3.43533	5.46891	4.43427
781.998	4.21867	8.28506	3.43969	5.47293	4.42021
782.198	4.21954	8.28593	3.44543	5.47895	4.4153
782.398	4.21918	8.30407	3.44789	5.48619	4.43159
782.598	4.21726	8.30239	3.44672	5.48831	4.44321
782.798	4.21868	8.30431	3.44998	5.48828	4.43957
782.998	4.23822	8.31658	3.46185	5.50024	4.4299
783.198	4.22588	8.32424	3.45438	5.5002	4.43919
783.398	4.22575	8.31855	3.46071	5.50982	4.4556
783.598	4.23417	8.32558	3.46938	5.51209	4.45182
783.798	4.23582	8.33229	3.46896	5.51317	4.4459
783.998	4.23302	8.34279	3.46476	5.52286	4.44504
784.198	4.23543	8.34914	3.47886	5.52867	4.47066
784.398	4.24015	8.35475	3.48037	5.53175	4.46281
784.598	4.24708	8.35723	3.47879	5.5299	4.45674
784.798	4.24998	8.36699	3.48729	5.54054	4.46062
784.998	4.24063	8.37637	3.48468	5.5497	4.47407
785.198	4.2432	8.37401	3.48628	5.54824	4.47933
785.398	4.25863	8.38137	3.49483	5.55003	4.46458
785.598	4.25519	8.38573	3.49324	5.55282	4.46119
785.798	4.25017	8.38283	3.49451	5.56732	4.47507
785.998	4.25135	8.39	3.50236	5.56626	4.48719
786.198	4.26262	8.39883	3.50823	5.57305	4.47982
786.398	4.26056	8.39837	3.50542	5.57381	4.47387
786.598	4.25561	8.41123	3.50846	5.57841	4.48969
786.798	4.26533	8.4194	3.51695	5.58986	4.50609
786.998	4.27376	8.42524	3.51163	5.58299	4.48414
787.198	4.27496	8.42553	3.51782	5.59137	4.48886
787.398	4.26473	8.43398	3.5274	5.59802	4.5009
787.598	4.26982	8.43103	3.52778	5.6029	4.51255
787.798	4.27133	8.43821	3.53341	5.59693	4.50467
787.998	4.28874	8.4445	3.53421	5.61569	4.49867
788.198	4.27654	8.45071	3.53193	5.61379	4.4988
788.398	4.27574	8.44572	3.53766	5.62174	4.51954
788.598	4.28368	8.45356	3.54146	5.61748	4.52205
788.798	4.29161	8.46283	3.54094	5.62826	4.5104
788.998	4.28284	8.46281	3.53785	5.62844	4.51559
789.198	4.2785	8.47744	3.55676	5.64118	4.53143
789.398	4.28724	8.47128	3.55163	5.64113	4.52448
789.598	4.29892	8.47216	3.55115	5.64437	4.52014
789.798	4.29382	8.48282	3.55584	5.64861	4.52559
789.998	4.29541	8.49046	3.55851	5.65824	4.54093
790.198	4.29649	8.48936	3.56549	5.65604	4.53249
790.398	4.30876	8.49041	3.56785	5.65429	4.52547
790.598	4.30544	8.50625	3.57257	5.66119	4.52897
790.798	4.29671	8.49877	3.57116	5.66779	4.54345
790.998	4.31117	8.50407	3.57917	5.67096	4.55177
791.198	4.31614	8.51335	3.5819	5.67787	4.53712
791.398	4.30729	8.51549	3.57884	5.68146	4.5381
791.598	4.30545	8.51851	3.58029	5.68421	4.54904
791.798	4.31326	8.52632	3.58662	5.68906	4.55915
791.998	4.31481	8.52658	3.58778	5.68235	4.54869
792.198	4.32599	8.5276	3.5891	5.69079	4.54757
792.398	4.31457	8.53708	3.59716	5.70234	4.55867
792.598	4.31039	8.53495	3.59304	5.70472	4.56269
792.798	4.31996	8.53349	3.60249	5.70645	4.56886
792.998	4.32828	8.54608	3.61118	5.71417	4.54918
793.198	4.31892	8.54946	3.60429	5.715	4.56109
793.398	4.31764	8.54799	3.60599	5.7159	4.57514
793.598	4.32037	8.55584	3.61914	5.72121	4.58059
793.798	4.33868	8.56014	3.61249	5.72092	4.56117
793.998	4.32501	8.5646	3.60871	5.72499	4.56911
794.198	4.32414	8.56596	3.62092	5.73515	4.58701
794.398	4.33268	8.56663	3.62342	5.73915	4.58846
794.598	4.34251	8.56858	3.61931	5.74009	4.57776
794.798	4.34023	8.57498	3.62859	5.74188	4.57596
794.998	4.33556	8.57777	3.62862	5.75069	4.58871
795.198	4.33778	8.5791	3.62883	5.74633	4.59319
795.398	4.34853	8.58212	3.63972	5.74333	4.58549
795.598	4.3503	8.59795	3.63443	5.75786	4.58292
795.798	4.33872	8.59203	3.63936	5.76378	4.59358
795.998	4.34296	8.59144	3.64764	5.76598	4.60883
796.198	4.35597	8.6052	3.65708	5.76249	4.59381
796.398	4.35233	8.60417	3.64102	5.76776	4.58885
796.598	4.34669	8.60445	3.64625	5.77341	4.59821
796.798	4.35258	8.61923	3.66186	5.78769	4.61458
796.998	4.35546	8.61366	3.65852	5.78011	4.60269
797.198	4.362	8.62201	3.65629	5.77943	4.59987
797.398	4.36354	8.6259	3.6611	5.79149	4.60329
797.598	4.35667	8.62222	3.65819	5.79237	4.61908
797.798	4.353	8.61812	3.6642	5.79154	4.61407
797.998	4.37136	8.63375	3.67212	5.80483	4.60607
798.198	4.36483	8.63568	3.66894	5.80308	4.6157
798.398	4.35246	8.62689	3.67173	5.8048	4.62832
798.598	4.36195	8.6354	3.67619	5.8128	4.63226
798.798	4.37578	8.64241	3.67764	5.81305	4.61529
798.998	4.37287	8.63864	3.67617	5.80955	4.62049
799.198	4.36554	8.6451	3.6884	5.8244	4.63349
799.398	4.36704	8.64936	3.68712	5.82955	4.6402
799.598	4.37564	8.64424	3.68079	5.82485	4.62629
799.798	4.38132	8.65981	3.69239	5.83567	4.63331
799.998	4.3762	8.65994	3.69932	5.83683	4.63741
800.198	4.37106	8.65489	3.69767	5.83352	4.64825
800.398	4.38397	8.66332	3.69645	5.83264	4.63475
800.598	4.39267	8.67288	3.7026	5.84617	4.63071
800.798	4.37445	8.66775	3.70681	5.84203	4.64022
800.998	4.37638	8.67104	3.71035	5.85377	4.65621
801.198	4.39426	8.67928	3.71749	5.85349	4.64595
801.398	4.39192	8.67374	3.70371	5.8502	4.64146
801.598	4.38952	8.67701	3.71074	5.85924	4.64847
801.798	4.38637	8.68558	3.72018	5.86824	4.66164
801.998	4.39814	8.68573	3.71695	5.85996	4.65533
802.198	4.40099	8.68011	3.72343	5.86005	4.64773
802.398	4.40284	8.69388	3.72515	5.86916	4.64646
802.598	4.39212	8.69351	3.724	5.87823	4.66488
802.798	4.38971	8.69627	3.72916	5.87392	4.66234
802.998	4.40636	8.70485	3.73369	5.87854	4.65554
803.198	4.40263	8.70162	3.72768	5.88794	4.65899
803.398	4.3952	8.70044	3.73359	5.8807	4.66226
803.598	4.39888	8.70681	3.74634	5.88763	4.6773
803.798	4.41155	8.71424	3.74551	5.89616	4.66851
803.998	4.41183	8.7092	3.73699	5.89558	4.65883
804.198	4.40423	8.71699	3.74784	5.90135	4.67764
804.398	4.39986	8.7248	3.74729	5.90887	4.67801
804.598	4.4076	8.71866	3.7432	5.90087	4.67556
804.798	4.4163	8.7244	3.75451	5.90067	4.67395
804.998	4.41432	8.73022	3.7526	5.91155	4.68176
805.198	4.40715	8.72439	3.75495	5.9161	4.68693
805.398	4.40878	8.72579	3.76174	5.91264	4.68681
805.598	4.42453	8.73523	3.76536	5.91851	4.67127
805.798	4.41382	8.73107	3.75658	5.91964	4.68593
805.998	4.41208	8.73328	3.7705	5.92491	4.69587
806.198	4.41994	8.74504	3.77768	5.92585	4.69922
806.398	4.41897	8.74558	3.76457	5.92837	4.68409
806.598	4.42832	8.73873	3.77087	5.93286	4.68717
806.798	4.42343	8.75004	3.77798	5.94179	4.70567
806.998	4.42198	8.74696	3.77356	5.94085	4.70446
807.198	4.4286	8.74335	3.78085	5.93822	4.69577
807.398	4.42775	8.75105	3.78284	5.94212	4.68948
807.598	4.4221	8.7558	3.77811	5.94941	4.7044
807.798	4.41951	8.74636	3.79329	5.95122	4.70994
807.998	4.43538	8.75854	3.79365	5.95343	4.70284
808.198	4.43485	8.7589	3.78858	5.9526	4.69662
808.398	4.43086	8.75749	3.78558	5.95877	4.70314
808.598	4.42645	8.76641	3.80032	5.96746	4.71884
808.798	4.43984	8.76947	3.80005	5.96665	4.7082
808.998	4.44185	8.76292	3.79521	5.95961	4.70756
809.198	4.44004	8.77486	3.79892	5.96886	4.7109
809.398	4.43159	8.77878	3.80391	5.97622	4.71859
809.598	4.43528	8.77404	3.80764	5.9773	4.71024
809.798	4.44844	8.78038	3.81059	5.98019	4.71285
809.998	4.44309	8.78635	3.80825	5.9832	4.71631
810.198	4.43143	8.78134	3.81051	5.98781	4.72622
810.398	4.439	8.77859	3.81601	5.98639	4.73163
810.598	4.4564	8.79396	3.82261	5.98593	4.71154
810.798	4.44485	8.79414	3.81245	5.98753	4.72206
810.998	4.43619	8.79207	3.82622	6.00247	4.73026
811.198	4.44663	8.79612	3.82687	5.99898	4.73365
811.398	4.45379	8.79388	3.82062	5.99675	4.71848
811.598	4.45194	8.79136	3.82487	6.00584	4.72829
811.798	4.45454	8.80738	3.83315	6.01169	4.7389
811.998	4.45146	8.80679	3.82995	6.0142	4.74382
812.198	4.453	8.80273	3.83542	6.00517	4.73026
812.398	4.45835	8.80923	3.83635	6.01475	4.72683
812.598	4.45679	8.81059	3.83087	6.01409	4.73371
812.798	4.44801	8.80159	3.84126	6.01987	4.75175
812.998	4.46019	8.81418	3.84944	6.01689	4.7409
813.198	4.46386	8.81491	3.84185	6.02284	4.72947
813.398	4.46179	8.80888	3.8382	6.02615	4.74059
813.598	4.4529	8.81447	3.858	6.02807	4.7528
813.798	4.46393	8.81827	3.85208	6.03039	4.74279
813.998	4.46675	8.81663	3.84779	6.02561	4.73997
814.198	4.46718	8.81933	3.85666	6.03647	4.7477
814.398	4.46111	8.83088	3.85657	6.04262	4.76553
814.598	4.46081	8.8225	3.85868	6.04017	4.75324
814.798	4.47432	8.82813	3.86545	6.04396	4.75153
814.998	4.47651	8.8397	3.86139	6.04545	4.74221
815.198	4.46499	8.82967	3.86397	6.04449	4.7539
815.398	4.46488	8.83312	3.87429	6.05445	4.77026
815.598	4.47421	8.84061	3.87583	6.05028	4.75615
815.798	4.47326	8.84039	3.86428	6.05281	4.75524
815.998	4.46945	8.84063	3.87218	6.06	4.76105
816.198	4.47722	8.84367	3.88185	6.05689	4.771
816.398	4.48206	8.8456	3.87736	6.05776	4.76345
816.598	4.48066	8.84105	3.8783	6.06125	4.76451
816.798	4.47976	8.85248	3.88667	6.06247	4.77829
816.998	4.47392	8.84624	3.88706	6.0727	4.77808
817.198	4.4748	8.84282	3.88399	6.06916	4.77068
817.398	4.48905	8.85259	3.88702	6.0705	4.76734
817.598	4.48164	8.86238	3.88887	6.07647	4.77602
817.798	4.47234	8.85113	3.89532	6.07645	4.78204
817.998	4.48003	8.85349	3.90023	6.07626	4.78911
818.198	4.48682	8.85849	3.89288	6.08159	4.76549
818.398	4.47959	8.8618	3.89278	6.08459	4.77378
818.598	4.48069	8.86717	3.90536	6.09619	4.79117
818.798	4.49007	8.86739	3.90451	6.0922	4.78119
818.998	4.48676	8.86883	3.90254	6.08555	4.77975
819.198	4.49344	8.87556	3.90686	6.09828	4.78138
819.398	4.49241	8.87619	3.90955	6.10535	4.79392
819.598	4.48628	8.86511	3.91066	6.10025	4.78808
819.798	4.49425	8.87821	3.91353	6.10175	4.78135
819.998	4.50022	8.8815	3.91578	6.10716	4.78302
820.198	4.48668	8.87284	3.90725	6.10991	4.79006
820.398	4.49313	8.87398	3.92287	6.111	4.79852
820.598	4.51252	8.88273	3.92619	6.10921	4.78322
820.798	4.49922	8.88517	3.92002	6.10759	4.78436
820.998	4.49159	8.87844	3.92862	6.10861	4.80092
821.198	4.49648	8.88546	3.93298	6.1224	4.80706
821.398	4.5059	8.8887	3.9255	6.11898	4.79009
821.598	4.50147	8.89209	3.93214	6.11904	4.80066
821.798	4.50274	8.89221	3.93869	6.12655	4.81225
821.998	4.50022	8.89398	3.93589	6.12867	4.81089
822.198	4.50226	8.88847	3.9353	6.12159	4.80086
822.398	4.51389	8.89528	3.94372	6.12621	4.79374
822.598	4.50357	8.90419	3.93819	6.13579	4.80619
822.798	4.49701	8.89143	3.94257	6.13475	4.81743
822.998	4.50542	8.90039	3.95793	6.13509	4.80966
823.198	4.51237	8.90569	3.94396	6.13583	4.80032
823.398	4.50556	8.8993	3.94312	6.13886	4.80863
823.598	4.50331	8.90532	3.95324	6.15427	4.81794
823.798	4.51589	8.91796	3.95511	6.1442	4.81464
823.998	4.51055	8.90596	3.95078	6.14749	4.80875
824.198	4.51049	8.9157	3.95676	6.15323	4.81285
824.398	4.5094	8.92443	3.96101	6.15722	4.82546
824.598	4.51071	8.90994	3.96205	6.15163	4.81772
824.798	4.51825	8.9201	3.96586	6.15632	4.81399
824.998	4.51891	8.92196	3.9663	6.15252	4.8077
825.198	4.50655	8.91371	3.96084	6.15847	4.82997
825.398	4.51365	8.91852	3.97448	6.16348	4.83494
825.598	4.52346	8.92676	3.97483	6.15598	4.81685
825.798	4.52373	8.92488	3.9659	6.15878	4.81456
825.998	4.51471	8.92678	3.97299	6.16478	4.8256
826.198	4.51894	8.9296	3.97777	6.17766	4.8392
826.398	4.52614	8.92698	3.97431	6.16947	4.82786
826.598	4.53064	8.92221	3.98103	6.17384	4.82032
826.798	4.52293	8.93633	3.98079	6.17305	4.82935
826.998	4.52326	8.92895	3.98369	6.18016	4.835
827.198	4.52985	8.92793	3.99229	6.17531	4.83079
827.398	4.5331	8.93711	3.98833	6.17377	4.82684
827.598	4.52169	8.94148	3.99099	6.18917	4.83915
827.798	4.52015	8.92871	3.98916	6.1888	4.84923
827.998	4.52977	8.9373	3.99986	6.18978	4.8371
828.198	4.53058	8.94998	3.99715	6.1891	4.8319
828.398	4.5202	8.94399	3.99425	6.19409	4.84038
828.598	4.52649	8.94789	4.00375	6.1974	4.84854
828.798	4.53888	8.94931	4.00465	6.19298	4.84966
828.998	4.53736	8.94469	3.99913	6.19401	4.83836
829.198	4.53221	8.94948	4.0048	6.20126	4.84521
829.398	4.5327	8.96043	4.0058	6.21019	4.85677
829.598	4.53401	8.9503	4.00593	6.19894	4.84784
829.798	4.54123	8.95257	4.01058	6.20191	4.84004
829.998	4.53586	8.95587	4.01167	6.21012	4.83908
830.198	4.52834	8.94804	4.00741	6.21044	4.85532
830.398	4.54031	8.95686	4.0208	6.21037	4.86002
830.598	4.54539	8.96352	4.02109	6.21447	4.84276
830.798	4.53751	8.96085	4.00903	6.21461	4.841
830.998	4.53162	8.96206	4.02404	6.21767	4.86673
831.198	4.54553	8.96403	4.03313	6.22222	4.8641
831.398	4.54566	8.96818	4.03066	6.21905	4.84722
831.598	4.54172	8.9582	4.02354	6.22081	4.85391
831.798	4.53978	8.97049	4.03234	6.23111	4.86054
831.998	4.53932	8.96878	4.03101	6.23205	4.86713
832.198	4.53938	8.96793	4.03523	6.22781	4.86033
832.398	4.54867	8.97735	4.03438	6.23022	4.85855
832.598	4.54086	8.97565	4.03452	6.23693	4.87085
832.798	4.53896	8.96762	4.0402	6.23184	4.87183
832.998	4.54623	8.97439	4.04775	6.23515	4.86396
833.198	4.55061	8.98423	4.03988	6.23544	4.8564
833.398	4.53408	8.97547	4.03801	6.23785	4.87121
833.598	4.55061	8.97804	4.04431	6.24534	4.88158
833.798	4.55655	8.98616	4.04601	6.2401	4.87368
833.998	4.55218	8.98076	4.03956	6.23946	4.8649
834.198	4.54675	8.99009	4.04685	6.25358	4.87977
834.398	4.5523	8.99291	4.05024	6.25952	4.88565
834.598	4.55939	8.98454	4.04878	6.25019	4.87623
834.798	4.55416	8.98641	4.05619	6.24978	4.86393
834.998	4.5564	8.99672	4.0557	6.26291	4.87001
835.198	4.55027	8.99841	4.05913	6.26654	4.88499
835.398	4.55984	8.98817	4.06387	6.26247	4.88077
835.598	4.56354	8.99617	4.06487	6.25695	4.87257
835.798	4.55724	8.99605	4.05739	6.26057	4.87368
835.998	4.54866	8.9938	4.06083	6.26302	4.88243
836.198	4.55542	8.99969	4.07558	6.26534	4.8902
836.398	4.5662	9.00198	4.0678	6.26912	4.87385
836.598	4.55827	9.00012	4.06781	6.26564	4.88135
836.798	4.55956	9.00641	4.07867	6.27798	4.88454
836.998	4.55617	9.00011	4.074	6.27016	4.89594
837.198	4.56994	8.99781	4.08399	6.27372	4.88047
837.398	4.56692	9.0082	4.08158	6.27857	4.87374
837.598	4.55948	9.01417	4.07949	6.28227	4.8889
837.798	4.55336	9.00091	4.08054	6.27927	4.8982
837.998	4.57001	9.00924	4.08554	6.27956	4.89077
838.198	4.5639	9.01015	4.08003	6.2806	4.88414
838.398	4.55954	9.00901	4.09167	6.29011	4.89731
838.598	4.56032	9.00976	4.08814	6.28656	4.90489
838.798	4.5717	9.01902	4.09315	6.29182	4.89375
838.998	4.56952	9.01448	4.08912	6.28398	4.88488
839.198	4.56669	9.01555	4.09548	6.29351	4.90528
839.398	4.56949	9.02315	4.09222	6.29348	4.90318
839.598	4.57438	9.01383	4.09071	6.29321	4.89573
839.798	4.58003	9.02111	4.10194	6.29363	4.88759
839.998	4.56893	9.03311	4.09799	6.29282	4.90119
840.198	4.56923	9.01903	4.09861	6.30108	4.91083
840.398	4.57462	9.0255	4.10858	6.29437	4.89701
840.598	4.57687	9.02879	4.11066	6.30074	4.89518
840.798	4.57534	9.023	4.0982	6.30685	4.89764
840.998	4.56717	9.02133	4.11038	6.31201	4.91852
841.198	4.58323	9.02425	4.11481	6.30926	4.90246
841.398	4.5777	9.02996	4.10703	6.30653	4.90348
841.598	4.56934	9.02439	4.11145	6.30917	4.90651
841.798	4.57486	9.02919	4.11592	6.32065	4.91587
841.998	4.57908	9.03096	4.11375	6.31019	4.91502
842.198	4.58107	9.03057	4.1201	6.31057	4.90258
842.398	4.58009	9.04295	4.11975	6.31261	4.91013
842.598	4.57325	9.04283	4.11855	6.32222	4.91528
842.798	4.5755	9.03192	4.12042	6.31811	4.92117
842.998	4.58754	9.0392	4.1286	6.32064	4.90867
843.198	4.5864	9.04094	4.126	6.32471	4.90809
843.398	4.57699	9.03977	4.12817	6.32374	4.92445
843.598	4.58221	9.0415	4.13149	6.32286	4.92614
843.798	4.58837	9.04296	4.13537	6.32415	4.91456
843.998	4.58238	9.04288	4.12455	6.32281	4.9173
844.198	4.58391	9.05056	4.13728	6.33487	4.93299
844.398	4.59085	9.04383	4.13932	6.33696	4.92837
844.598	4.59516	9.05037	4.13213	6.32658	4.91654
844.798	4.58477	9.05167	4.13653	6.33208	4.91921
844.998	4.58681	9.05635	4.13934	6.34621	4.92933
845.198	4.59386	9.04739	4.14387	6.33778	4.93323
845.398	4.59982	9.04787	4.14696	6.33733	4.92014
845.598	4.59926	9.05375	4.14822	6.33631	4.9228
845.798	4.59223	9.05059	4.14791	6.3429	4.92729
845.998	4.59416	9.053	4.15332	6.34553	4.94314
846.198	4.60196	9.06006	4.15083	6.34904	4.92732
846.398	4.59738	9.05976	4.15072	6.3429	4.92087
846.598	4.59011	9.05686	4.15603	6.34976	4.93014
846.798	4.59346	9.05565	4.15972	6.35252	4.94482
846.998	4.60377	9.06334	4.15935	6.35335	4.93164
847.198	4.59528	9.06022	4.1571	6.34628	4.92139
847.398	4.59543	9.06327	4.16295	6.36073	4.93384
847.598	4.59545	9.06716	4.16095	6.3636	4.94228
847.798	4.60118	9.06218	4.1661	6.35439	4.94104
847.998	4.60481	9.06848	4.17425	6.35788	4.93138
848.198	4.6021	9.07078	4.16501	6.36594	4.94488
848.398	4.58997	9.06399	4.16813	6.35914	4.94827
848.598	4.59564	9.06986	4.1746	6.36461	4.94845
848.798	4.60542	9.07172	4.17185	6.3679	4.93604
848.998	4.59874	9.07056	4.17064	6.36617	4.93555
849.198	4.59483	9.07394	4.17398	6.37294	4.95551
849.398	4.60377	9.07614	4.17925	6.37068	4.94719
849.598	4.60759	9.07263	4.17252	6.37006	4.9333
849.798	4.60315	9.07383	4.17743	6.37135	4.94207
849.998	4.60489	9.0829	4.18036	6.37904	4.95454
850.198	4.61451	9.07262	4.18137	6.37072	4.94999
850.398	4.61785	9.075	4.18671	6.37282	4.93932
850.598	4.61406	9.08454	4.18225	6.37757	4.93905
850.798	4.60078	9.0812	4.18578	6.38069	4.94893
850.998	4.60607	9.08075	4.19503	6.37738	4.96016
851.198	4.61879	9.08323	4.19323	6.38346	4.9454
851.398	4.60868	9.08072	4.18475	6.37498	4.94381
851.598	4.6022	9.08227	4.18784	6.38524	4.95637
851.798	4.60844	9.09101	4.20012	6.3871	4.96495
851.998	4.61534	9.0843	4.19678	6.38423	4.94934
852.198	4.60914	9.08256	4.19476	6.38294	4.9405
852.398	4.60903	9.09064	4.20147	6.393	4.95586
852.598	4.60005	9.08615	4.2002	6.39727	4.97042
852.798	4.61834	9.08544	4.20524	6.3915	4.95791
852.998	4.62093	9.09151	4.2045	6.39273	4.94885
853.198	4.61634	9.09087	4.20456	6.40003	4.96142
853.398	4.60333	9.08604	4.2021	6.39667	4.96598
853.598	4.62031	9.09545	4.21147	6.3996	4.96501
853.798	4.61933	9.10138	4.20443	6.3966	4.95651
853.998	4.60755	9.0913	4.20544	6.39707	4.95995
854.198	4.61407	9.09643	4.2192	6.40691	4.97452
854.398	4.61565	9.09929	4.21595	6.40057	4.97066
854.598	4.62358	9.09266	4.2062	6.40245	4.95835
854.798	4.62283	9.10003	4.21235	6.4102	4.95812
854.998	4.61508	9.10132	4.21592	6.41108	4.97552
855.198	4.62163	9.09756	4.21639	6.40694	4.96752
855.398	4.62784	9.10124	4.23213	6.40368	4.95921
855.598	4.62185	9.10889	4.2228	6.40864	4.96418
855.798	4.61787	9.10869	4.22013	6.40896	4.97441
855.998	4.62251	9.10203	4.23025	6.41068	4.97815
856.198	4.63934	9.11216	4.23023	6.4156	4.96623
856.398	4.62481	9.10593	4.22284	6.4173	4.96412
856.598	4.6123	9.10034	4.23085	6.41814	4.97581
856.798	4.62798	9.11118	4.23449	6.42733	4.9833
856.998	4.63217	9.10854	4.23134	6.42034	4.96935
857.198	4.6228	9.11345	4.22727	6.41596	4.9677
857.398	4.6233	9.11517	4.23468	6.42343	4.98127
857.598	4.62845	9.10507	4.23477	6.42816	4.98289
857.798	4.62902	9.10882	4.23911	6.42202	4.97871
857.998	4.63495	9.11751	4.24035	6.42253	4.97378
858.198	4.62124	9.12336	4.23796	6.43101	4.97893
858.398	4.62493	9.11274	4.23863	6.43096	4.99189
858.598	4.63167	9.11616	4.25175	6.43096	4.98917
858.798	4.63851	9.12265	4.23837	6.43311	4.97169
858.998	4.62479	9.11499	4.23849	6.43461	4.98227
859.198	4.61915	9.11765	4.25069	6.43643	4.99156
859.398	4.63744	9.12206	4.25398	6.43813	4.98936
859.598	4.64036	9.12336	4.24686	6.43208	4.97999
859.798	4.62892	9.12801	4.25202	6.44175	4.98712
859.998	4.63335	9.13195	4.25842	6.44338	4.99909
860.198	4.63308	9.11879	4.24966	6.43935	4.99299
860.398	4.64404	9.12646	4.25978	6.43801	4.98127
860.598	4.64177	9.13051	4.25978	6.44223	4.98746
860.798	4.63663	9.12453	4.25428	6.44588	4.99996
860.998	4.64115	9.11529	4.26389	6.43836	4.99134
861.198	4.65078	9.12857	4.26165	6.44473	4.98111
861.398	4.6323	9.12913	4.25701	6.4474	4.98403
861.598	4.63071	9.13128	4.2655	6.44931	4.99915
861.798	4.64058	9.13196	4.27682	6.44871	4.99882
861.998	4.64444	9.13169	4.26562	6.45028	4.98507
862.198	4.64037	9.1303	4.26724	6.44792	4.98958
862.398	4.64014	9.1388	4.27336	6.46154	5.0044
862.598	4.63579	9.13156	4.27259	6.45532	5.0012
862.798	4.6476	9.13178	4.26935	6.45119	4.99191
862.998	4.64694	9.13991	4.275	6.46053	4.99148
863.198	4.64013	9.14065	4.27249	6.4605	5.00098
863.398	4.6373	9.1261	4.27862	6.46138	5.00473
863.598	4.64882	9.13721	4.29007	6.46021	4.99164
863.798	4.64497	9.14725	4.27487	6.46377	4.99152
863.998	4.63756	9.13901	4.27344	6.46537	5.00921
864.198	4.6404	9.14432	4.29001	6.46707	5.005
864.398	4.65664	9.1438	4.28902	6.46232	5.00381
864.598	4.64968	9.142	4.27941	6.4597	4.99089
864.798	4.64488	9.14373	4.28943	6.47065	5.00547
864.998	4.64915	9.14564	4.29212	6.47275	5.01764
865.198	4.65191	9.14469	4.28958	6.46835	5.00935
865.398	4.65313	9.14745	4.29226	6.46863	4.99976
865.598	4.64742	9.15488	4.29741	6.47862	5.01452
865.798	4.64672	9.14295	4.29258	6.47634	5.00893
865.998	4.6537	9.14202	4.30064	6.4743	5.00518
866.198	4.66274	9.15515	4.30035	6.47511	5.00079
866.398	4.6512	9.14757	4.29463	6.47628	5.0109
866.598	4.64617	9.1414	4.29655	6.47925	5.01484
866.798	4.6622	9.15304	4.30491	6.47636	5.01033
866.998	4.65744	9.15113	4.2974	6.47313	4.99581
867.198	4.64868	9.1488	4.29133	6.47821	5.00508
867.398	4.64957	9.15782	4.31041	6.48756	5.02494
867.598	4.65534	9.15524	4.30633	6.48854	5.01423
867.798	4.66754	9.1549	4.30182	6.47916	5.00492
867.998	4.65575	9.16903	4.30792	6.49206	5.01549
868.198	4.64903	9.16072	4.30849	6.49314	5.01945
868.398	4.65753	9.15484	4.30745	6.48695	5.02169
868.598	4.66246	9.16286	4.31933	6.48825	5.01241
868.798	4.65938	9.16877	4.30551	6.48704	5.01358
868.998	4.65356	9.15755	4.31459	6.49154	5.02982
869.198	4.65727	9.15746	4.32157	6.48799	5.02922
869.398	4.67142	9.16794	4.31741	6.48187	5.01806
869.598	4.6593	9.16234	4.31392	6.49343	5.01497
869.798	4.65249	9.15463	4.32346	6.49461	5.02964
869.998	4.65932	9.16879	4.32282	6.4996	5.03235
870.198	4.66511	9.16101	4.32138	6.48861	5.01693
870.398	4.66544	9.16265	4.32334	6.49176	5.01823
870.598	4.66889	9.17251	4.32512	6.50708	5.02335
870.798	4.65725	9.16603	4.32448	6.50046	5.03218
870.998	4.66635	9.16828	4.32753	6.50101	5.02374
871.198	4.67277	9.17482	4.33297	6.50268	5.0201
871.398	4.66318	9.17231	4.32253	6.50136	5.02793
871.598	4.65552	9.16537	4.33486	6.50658	5.03459
871.798	4.67369	9.17521	4.33983	6.49869	5.03099
871.998	4.66735	9.17345	4.33528	6.50501	5.01843
872.198	4.66274	9.17102	4.32974	6.51011	5.02201
872.398	4.66734	9.16791	4.33811	6.51235	5.0386
872.598	4.66853	9.17363	4.3421	6.51108	5.02802
872.798	4.6724	9.17452	4.33121	6.49963	5.01926
872.998	4.6703	9.17679	4.34266	6.50703	5.02726
873.198	4.66829	9.17794	4.34186	6.52315	5.04166
873.398	4.66064	9.17055	4.34002	6.51017	5.04431
873.598	4.67793	9.18744	4.35619	6.51207	5.02647
873.798	4.66745	9.18439	4.3438	6.51827	5.02818
873.998	4.65435	9.1735	4.34737	6.51827	5.03829
874.198	4.66951	9.181	4.35665	6.51681	5.04377
874.398	4.68317	9.184	4.35182	6.52012	5.03062
874.598	4.67105	9.18172	4.34337	6.51318	5.02986
874.798	4.66637	9.17786	4.35422	6.52111	5.05044
874.998	4.6695	9.185	4.35771	6.52707	5.04773
875.198	4.68498	9.18833	4.34846	6.5205	5.03645
875.398	4.67902	9.18068	4.35488	6.51794	5.03464
875.598	4.67505	9.19283	4.35771	6.52649	5.04949
875.798	4.67546	9.18133	4.36084	6.53012	5.04902
875.998	4.6822	9.18354	4.36214	6.52271	5.0391
876.198	4.67795	9.19766	4.36303	6.52372	5.03341
876.398	4.6734	9.18427	4.35623	6.52372	5.04061
876.598	4.67159	9.17937	4.36571	6.53241	5.05014
876.798	4.68734	9.18663	4.37095	6.52808	5.03483
876.998	4.68151	9.19679	4.36742	6.52473	5.03267
877.198	4.68095	9.18597	4.36416	6.53062	5.0385
877.398	4.67972	9.19591	4.37716	6.53693	5.05036
877.598	4.68025	9.18708	4.36849	6.53289	5.05178
877.798	4.67775	9.18511	4.36876	6.53343	5.03376
877.998	4.67985	9.19772	4.37714	6.54093	5.04127
878.198	4.67229	9.19856	4.37302	6.54491	5.05234
878.398	4.6727	9.19426	4.37228	6.54114	5.0503
878.598	4.69274	9.1966	4.37949	6.53663	5.04119
878.798	4.68321	9.20116	4.37291	6.53464	5.04234
878.998	4.67528	9.19516	4.37124	6.53936	5.052
879.198	4.6841	9.20574	4.38328	6.53756	5.05292
879.398	4.69511	9.2048	4.38054	6.54252	5.04417
879.598	4.67422	9.20173	4.37596	6.54187	5.04471
879.798	4.67211	9.1973	4.38496	6.54836	5.05782
879.998	4.68094	9.20676	4.39214	6.55265	5.06456
880.198	4.68797	9.20204	4.38506	6.54211	5.04644
880.398	4.68508	9.20347	4.3888	6.54622	5.04491
880.598	4.68302	9.2139	4.38735	6.55539	5.05342
880.798	4.68475	9.19909	4.39034	6.55032	5.06058
880.998	4.68906	9.20033	4.39433	6.54661	5.05401
881.198	4.69614	9.20808	4.39555	6.55398	5.05192
881.398	4.68728	9.20405	4.38903	6.55256	5.0545
881.598	4.67662	9.20373	4.39358	6.55838	5.06141
881.798	4.69396	9.21221	4.40159	6.55412	5.05407
881.998	4.68974	9.21185	4.3976	6.55274	5.04528
882.198	4.69026	9.21101	4.39305	6.55131	5.05231
882.398	4.68529	9.21329	4.40527	6.5653	5.07023
882.598	4.69791	9.20749	4.40497	6.5567	5.06307
882.798	4.69006	9.21497	4.39921	6.55061	5.05403
882.998	4.69057	9.2157	4.40507	6.55917	5.05569
883.198	4.68801	9.21631	4.40023	6.55565	5.05908
883.398	4.69509	9.21189	4.40365	6.56069	5.07054
883.598	4.70015	9.21827	4.41597	6.55981	5.05854
883.798	4.69507	9.22003	4.40556	6.55727	5.056
883.998	4.68673	9.2147	4.40478	6.55954	5.06459
884.198	4.68533	9.2102	4.41517	6.56853	5.07259
884.398	4.69444	9.22469	4.40778	6.56385	5.06989
884.598	4.69245	9.21895	4.4093	6.56023	5.05886
884.798	4.68517	9.22042	4.41214	6.56715	5.06409
884.998	4.69594	9.22981	4.4231	6.57302	5.07492
885.198	4.69818	9.21549	4.4175	6.56467	5.06727
885.398	4.69799	9.21997	4.41915	6.56859	5.06527
885.598	4.69354	9.2269	4.42455	6.56835	5.06848
885.798	4.68714	9.21919	4.4195	6.57356	5.07235
885.998	4.70074	9.21407	4.42552	6.57097	5.07474
886.198	4.70608	9.23113	4.4231	6.57045	5.06479
886.398	4.69107	9.22902	4.4214	6.57406	5.06569
886.598	4.69008	9.21495	4.427	6.57423	5.07777
886.798	4.69868	9.22789	4.43786	6.57903	5.07992
886.998	4.70183	9.23224	4.42735	6.57923	5.06312
887.198	4.69821	9.22422	4.42195	6.56985	5.0662
887.398	4.69517	9.23247	4.42934	6.58087	5.08579
887.598	4.69952	9.23207	4.43413	6.58397	5.08545
887.798	4.70253	9.22719	4.42832	6.5777	5.07214
887.998	4.70223	9.23443	4.43365	6.58158	5.06892
888.198	4.69543	9.23044	4.42871	6.59065	5.07264
888.398	4.69653	9.22843	4.43793	6.58916	5.08177
888.598	4.70695	9.23208	4.44711	6.58009	5.07302
888.798	4.70611	9.23283	4.44031	6.58166	5.06447
888.998	4.69283	9.23217	4.43317	6.58648	5.076
889.198	4.69613	9.22686	4.44519	6.58907	5.0851
889.398	4.71503	9.24412	4.44422	6.5889	5.07876
889.598	4.70584	9.2331	4.43681	6.58693	5.07081
889.798	4.69728	9.23385	4.43833	6.58654	5.08005
889.998	4.70002	9.24178	4.44682	6.59899	5.0881
890.198	4.70311	9.23549	4.44947	6.59039	5.08385
890.398	4.71039	9.231	4.45103	6.58552	5.0733
890.598	4.7029	9.24861	4.44799	6.5894	5.07332
890.798	4.70397	9.24423	4.44796	6.59256	5.09099
890.998	4.70325	9.23243	4.45756	6.59198	5.08838
891.198	4.71692	9.24562	4.4554	6.59114	5.07199
891.398	4.70798	9.24668	4.44754	6.59573	5.08399
891.598	4.6926	9.23422	4.45282	6.59848	5.08929
891.798	4.70952	9.24665	4.46348	6.59491	5.08595
891.998	4.71024	9.24413	4.45625	6.60053	5.07419
892.198	4.70486	9.24156	4.45133	6.60031	5.07727
892.398	4.70234	9.24688	4.46313	6.6093	5.09415
892.598	4.70728	9.24995	4.46094	6.60212	5.08798
892.798	4.71118	9.24359	4.45591	6.60192	5.07966
892.998	4.71067	9.24879	4.46437	6.60587	5.08419
893.198	4.70612	9.24965	4.46526	6.6106	5.09472
893.398	4.70731	9.24772	4.46858	6.60317	5.09532
893.598	4.71843	9.25531	4.47245	6.60356	5.08916
893.798	4.71497	9.25869	4.46414	6.60514	5.08038
893.998	4.70012	9.24971	4.46414	6.61634	5.09268
894.198	4.71068	9.25077	4.47467	6.60976	5.1046
894.398	4.71498	9.25602	4.46868	6.60908	5.08626
894.598	4.71348	9.25136	4.46729	6.60847	5.08725
894.798	4.70557	9.24713	4.46829	6.6108	5.09207
894.998	4.71182	9.26372	4.4778	6.61711	5.09917
895.198	4.71083	9.25118	4.47191	6.60878	5.09839
895.398	4.72157	9.25745	4.47158	6.60999	5.09145
895.598	4.70956	9.26205	4.48093	6.61195	5.09176
895.798	4.71621	9.25487	4.4802	6.62057	5.10228
895.998	4.715	9.25097	4.48067	6.61269	5.10098
896.198	4.72346	9.26437	4.48191	6.61543	5.08715
896.398	4.71699	9.25972	4.47739	6.61272	5.09436
896.598	4.71028	9.25649	4.481	6.6157	5.10378
896.798	4.71509	9.26288	4.49516	6.6184	5.10421
896.998	4.72062	9.25976	4.48667	6.61452	5.09041
897.198	4.713	9.26097	4.48084	6.61758	5.09603
897.398	4.7068	9.26112	4.48811	6.62527	5.10569
897.598	4.7173	9.26221	4.4882	6.62516	5.10978
897.798	4.72474	9.26435	4.4887	6.61748	5.08465
897.998	4.72022	9.2741	4.49273	6.62807	5.08674
898.198	4.71383	9.26962	4.48745	6.62765	5.10734
898.398	4.72062	9.25926	4.49689	6.62638	5.10734
898.598	4.7233	9.26995	4.49635	6.62404	5.09645
898.798	4.72182	9.27194	4.49769	6.62979	5.09184
898.998	4.71126	9.27171	4.49151	6.63115	5.10581
899.198	4.72184	9.2638	4.50531	6.62812	5.11215
899.398	4.73098	9.27353	4.49989	6.63558	5.09337
899.598	4.72234	9.27323	4.49528	6.62282	5.09365
899.798	4.71472	9.27183	4.50015	6.63411	5.10677
899.998	4.72175	9.27101	4.50799	6.6331	5.12082
900.198	4.72954	9.27239	4.5033	6.63989	5.10117
900.398	4.72379	9.2703	4.50278	6.63493	5.09769
900.598	4.71754	9.28623	4.50556	6.63488	5.10088
900.798	4.72483	9.27427	4.51335	6.63601	5.12063
900.998	4.72704	9.26467	4.51109	6.63122	5.10702
901.198	4.73327	9.28421	4.51218	6.63218	5.09725
901.398	4.71546	9.2786	4.50341	6.63951	5.10979
901.598	4.7153	9.27474	4.50879	6.63487	5.11706
901.798	4.72571	9.27473	4.52062	6.63896	5.10878
901.998	4.72745	9.27543	4.51145	6.63954	5.09768
902.198	4.71821	9.27734	4.50545	6.63903	5.10625
902.398	4.71843	9.28102	4.51379	6.6483	5.12328
902.598	4.72759	9.27742	4.5117	6.6445	5.12077
902.798	4.72797	9.27585	4.51632	6.63821	5.10568
902.998	4.72374	9.28494	4.5176	6.63888	5.10764
903.198	4.72298	9.28895	4.51734	6.64853	5.11419
903.398	4.72709	9.27495	4.5183	6.63827	5.12333
903.598	4.73171	9.27665	4.52801	6.64219	5.10988
903.798	4.72265	9.28757	4.5202	6.63788	5.10374
903.998	4.71565	9.28213	4.52319	6.64839	5.11994
904.198	4.73073	9.28531	4.52973	6.64708	5.12254
904.398	4.73386	9.28603	4.52936	6.65179	5.10835
904.598	4.72283	9.28925	4.5179	6.6457	5.10933
904.798	4.7243	9.28961	4.52625	6.65807	5.12596
904.998	4.73339	9.2955	4.53563	6.64989	5.13331
905.198	4.73369	9.28897	4.52817	6.64597	5.10442
905.398	4.7244	9.28669	4.5275	6.64388	5.11055
905.598	4.73126	9.3022	4.53323	6.66089	5.12349
905.798	4.72976	9.29257	4.53051	6.65719	5.1266
905.998	4.73717	9.2844	4.53987	6.65155	5.11506
906.198	4.72984	9.29283	4.53897	6.6498	5.11428
906.398	4.73019	9.30326	4.53358	6.65997	5.11722
906.598	4.73226	9.29137	4.53901	6.65518	5.13502
906.798	4.73414	9.29395	4.54471	6.6569	5.12108
906.998	4.73071	9.29621	4.53792	6.65827	5.10824
907.198	4.72533	9.2893	4.53844	6.65679	5.11673
907.398	4.72402	9.29634	4.54553	6.66282	5.13359
907.598	4.73763	9.29378	4.54412	6.66078	5.12353
907.798	4.73749	9.28741	4.53589	6.65838	5.11458
907.998	4.72974	9.30143	4.54842	6.65888	5.11818
908.198	4.73217	9.29968	4.5476	6.66683	5.13445
908.398	4.74122	9.29315	4.54766	6.66164	5.13059
908.598	4.74124	9.29793	4.5528	6.66086	5.11445
908.798	4.7353	9.30061	4.54788	6.66241	5.1161
908.998	4.72885	9.30351	4.54678	6.66569	5.13256
909.198	4.74169	9.29536	4.55232	6.66268	5.13208
909.398	4.74268	9.30633	4.55666	6.66554	5.12001
909.598	4.72528	9.30476	4.5461	6.66032	5.12096
909.798	4.72592	9.29755	4.55585	6.66312	5.13289
909.998	4.74212	9.3053	4.55753	6.6713	5.13714
910.198	4.74321	9.29969	4.55733	6.66686	5.11554
910.398	4.72801	9.29838	4.55818	6.66384	5.11943
910.598	4.74185	9.31149	4.56019	6.67287	5.13342
910.798	4.73462	9.3034	4.55432	6.66728	5.13829
910.998	4.7466	9.30528	4.56214	6.66982	5.12514
911.198	4.7365	9.30706	4.56541	6.67429	5.11702
911.398	4.73615	9.30744	4.56163	6.67153	5.13647
911.598	4.74021	9.29741	4.5664	6.67112	5.13449
911.798	4.7436	9.30548	4.57018	6.67545	5.12616
911.998	4.73533	9.31103	4.56242	6.67145	5.11679
912.198	4.73423	9.30034	4.56644	6.67218	5.13104
912.398	4.7361	9.30687	4.57415	6.67473	5.14738
912.598	4.74684	9.31113	4.57127	6.67949	5.13318
912.798	4.74442	9.31123	4.56387	6.67251	5.12812
912.998	4.74039	9.31361	4.57308	6.67873	5.13514
913.198	4.74086	9.3203	4.56959	6.68454	5.14733
913.398	4.74477	9.30817	4.57137	6.67741	5.14132
913.598	4.74998	9.31248	4.57577	6.68129	5.12816
913.798	4.74012	9.31771	4.57466	6.68279	5.12469
913.998	4.73965	9.31242	4.57572	6.68214	5.14235
914.198	4.74114	9.30681	4.57755	6.68572	5.1399
914.398	4.75215	9.32005	4.58446	6.6826	5.12628
914.598	4.73549	9.31981	4.57118	6.67637	5.12577
914.798	4.73855	9.31342	4.57817	6.68423	5.14389
914.998	4.75313	9.32296	4.58559	6.68968	5.14531
915.198	4.74202	9.31918	4.57817	6.67984	5.12744
915.398	4.7445	9.31493	4.5811	6.68018	5.12679
915.598	4.73941	9.32601	4.58431	6.68912	5.15388
915.798	4.75063	9.31944	4.58448	6.68714	5.15078
915.998	4.75186	9.31088	4.58522	6.68592	5.13006
916.198	4.74439	9.32457	4.59234	6.68811	5.13428
916.398	4.74371	9.32863	4.58692	6.6914	5.14324
916.598	4.75069	9.30979	4.59229	6.68784	5.1468
916.798	4.74997	9.32195	4.59471	6.69118	5.13629
916.998	4.74568	9.31976	4.5832	6.6844	5.13192
917.198	4.73845	9.31851	4.59062	6.68909	5.15
917.398	4.75064	9.3207	4.6005	6.69337	5.14558
917.598	4.75139	9.32829	4.59704	6.69523	5.13892
917.798	4.74414	9.32432	4.58417	6.68704	5.14131
917.998	4.74485	9.32721	4.59803	6.69335	5.14836
918.198	4.75474	9.32478	4.6014	6.70024	5.15406
918.398	4.75021	9.31884	4.59625	6.68915	5.13937
918.598	4.75098	9.3255	4.59975	6.69341	5.13717
918.798	4.74566	9.33655	4.60221	6.70225	5.15441
918.998	4.75259	9.32141	4.60347	6.6999	5.15536
919.198	4.75516	9.3232	4.6093	6.69626	5.14644
919.398	4.75204	9.3375	4.60383	6.70241	5.14479
919.598	4.74287	9.33009	4.60078	6.69934	5.15038
919.798	4.75404	9.3269	4.61113	6.70299	5.16002
919.998	4.7621	9.3339	4.6082	6.70162	5.14694
920.198	4.74681	9.32973	4.60308	6.69591	5.13498
920.398	4.7453	9.33315	4.60645	6.70262	5.1587
920.598	4.75482	9.33843	4.61125	6.70162	5.16173
920.798	4.76462	9.33318	4.60981	6.69911	5.15215
920.998	4.75032	9.32655	4.61202	6.70055	5.14027
921.198	4.752	9.34467	4.61722	6.70538	5.14645
921.398	4.754	9.33535	4.61549	6.70819	5.15889
921.598	4.76253	9.32127	4.61518	6.70329	5.15528
921.798	4.7604	9.34134	4.61965	6.70792	5.1463
921.998	4.75577	9.33887	4.61476	6.70915	5.14686
922.198	4.75142	9.32359	4.61401	6.70462	5.16018
922.398	4.7649	9.34153	4.62218	6.70536	5.15231
922.598	4.76012	9.33912	4.61493	6.70813	5.13993
922.798	4.74618	9.33653	4.6148	6.71216	5.15597
922.998	4.75365	9.34198	4.62683	6.7121	5.17115
923.198	4.7592	9.33735	4.62114	6.71229	5.15543
923.398	4.7585	9.3331	4.61351	6.70785	5.15013
923.598	4.75566	9.34517	4.62448	6.71475	5.15315
923.798	4.7597	9.33995	4.62516	6.71419	5.16684
923.998	4.75841	9.332	4.61981	6.71351	5.16185
924.198	4.7638	9.33899	4.63128	6.70835	5.15004
924.398	4.76072	9.34826	4.62838	6.70922	5.15506
924.598	4.75316	9.33855	4.62555	6.71236	5.16634
924.798	4.76802	9.33524	4.63427	6.71285	5.15915
924.998	4.76865	9.34628	4.62922	6.71593	5.14678
925.198	4.7568	9.34635	4.62775	6.71745	5.15056
925.398	4.75648	9.34231	4.63267	6.7192	5.16493
925.598	4.76663	9.34662	4.63902	6.71785	5.1723
925.798	4.76443	9.33925	4.6256	6.71445	5.15329
925.998	4.75308	9.34516	4.63166	6.71043	5.15543
926.198	4.7583	9.35086	4.6379	6.72502	5.17076
926.398	4.76324	9.34212	4.63136	6.72564	5.16707
926.598	4.76762	9.34107	4.63813	6.71873	5.15979
926.798	4.76775	9.34898	4.64517	6.71949	5.15373
926.998	4.76173	9.35203	4.63779	6.72063	5.16623
927.198	4.76141	9.33534	4.64089	6.71947	5.1708
927.398	4.77015	9.35019	4.65039	6.72026	5.15883
927.598	4.77041	9.35626	4.63909	6.71393	5.1532
927.798	4.75908	9.34367	4.63785	6.72416	5.16792
927.998	4.76314	9.35005	4.64714	6.72175	5.17354
928.198	4.77329	9.3523	4.65129	6.72358	5.16065
928.398	4.76451	9.34837	4.63717	6.72332	5.15596
928.598	4.76204	9.35709	4.64642	6.73072	5.17078
928.798	4.76406	9.35768	4.64947	6.73133	5.1756
928.998	4.76976	9.342	4.64867	6.72544	5.16957
929.198	4.7665	9.3579	4.64934	6.72376	5.15545
929.398	4.76611	9.36348	4.64654	6.72895	5.16542
929.598	4.76094	9.35259	4.6523	6.73005	5.17336
929.798	4.77309	9.34672	4.65868	6.72337	5.17008
929.998	4.7794	9.35997	4.65602	6.72778	5.15909
930.198	4.76097	9.35982	4.64753	6.7295	5.1671
930.398	4.76208	9.35555	4.65717	6.73068	5.17939
930.598	4.77412	9.35914	4.6615	6.72962	5.17078
930.798	4.76735	9.36002	4.65569	6.72758	5.16101
930.998	4.75797	9.35633	4.65149	6.73019	5.1606
931.198	4.76727	9.36424	4.66478	6.73793	5.18159
931.398	4.76748	9.3541	4.66169	6.73978	5.17859
931.598	4.77438	9.35571	4.6634	6.72931	5.16817
931.798	4.77191	9.36796	4.65786	6.73643	5.1643
931.998	4.76791	9.36094	4.66144	6.73957	5.17446
932.198	4.76579	9.35461	4.66429	6.72833	5.17449
932.398	4.7869	9.36398	4.66961	6.73465	5.16571
932.598	4.7765	9.36071	4.66064	6.73628	5.16321
932.798	4.76094	9.35324	4.65814	6.73399	5.17223
932.998	4.76879	9.3587	4.67031	6.73305	5.18254
933.198	4.7873	9.3734	4.67418	6.73403	5.1709
933.398	4.77421	9.36897	4.66429	6.73215	5.16707
933.598	4.77185	9.37107	4.67121	6.73598	5.17645
933.798	4.78027	9.37122	4.67039	6.74775	5.18984
933.998	4.77895	9.36098	4.67118	6.73363	5.1798
934.198	4.77259	9.36582	4.6739	6.7331	5.1693
934.398	4.77201	9.37356	4.67371	6.74124	5.17567
934.598	4.76993	9.36308	4.67383	6.7429	5.18446
934.798	4.77981	9.3636	4.67831	6.73938	5.17839
934.998	4.78331	9.37323	4.68249	6.73989	5.16671
935.198	4.77105	9.36679	4.67222	6.73885	5.17742
935.398	4.77043	9.36294	4.67582	6.74084	5.17997
935.598	4.78028	9.37442	4.6848	6.74221	5.18855
935.798	4.77616	9.36735	4.67228	6.74223	5.17016
935.998	4.77354	9.37053	4.6793	6.74311	5.17715
936.198	4.77725	9.37181	4.68066	6.754	5.19465
936.398	4.77631	9.37106	4.68303	6.74286	5.18274
936.598	4.78299	9.3654	4.68446	6.74404	5.17236
936.798	4.77631	9.37901	4.68177	6.74554	5.17596
936.998	4.77384	9.37314	4.68229	6.75035	5.18329
937.198	4.77877	9.36468	4.68934	6.74461	5.18893
937.398	4.78711	9.37534	4.69344	6.74109	5.17937
937.598	4.78527	9.37623	4.68245	6.74993	5.17496
937.798	4.77355	9.36586	4.68205	6.75128	5.18831
937.998	4.78232	9.37423	4.69659	6.74938	5.19355
938.198	4.78363	9.378	4.69401	6.74747	5.187
938.398	4.78201	9.37065	4.6826	6.74569	5.17422
938.598	4.77141	9.37791	4.68523	6.75363	5.19007
938.798	4.77996	9.37798	4.69774	6.75538	5.19789
938.998	4.787	9.37047	4.68657	6.74876	5.17928
939.198	4.78655	9.37807	4.69592	6.75022	5.17718
939.398	4.778	9.38029	4.69358	6.75601	5.18926
939.598	4.78229	9.36513	4.69355	6.75275	5.20133
939.798	4.79261	9.37846	4.701	6.75114	5.18423
939.998	4.78666	9.38416	4.70418	6.75269	5.18221
940.198	4.7763	9.38511	4.69532	6.75454	5.18697
940.398	4.77905	9.37297	4.69807	6.75431	5.19631
940.598	4.791	9.3808	4.71155	6.75635	5.18663
940.798	4.785	9.37874	4.69324	6.75611	5.17703
940.998	4.77966	9.38422	4.69534	6.75342	5.18408
941.198	4.7851	9.38245	4.70607	6.76654	5.1932
941.398	4.7793	9.37702	4.70439	6.75768	5.20098
941.598	4.7871	9.38174	4.70599	6.75419	5.18556
941.798	4.78543	9.38046	4.70775	6.7574	5.19059
941.998	4.7769	9.38326	4.70715	6.76126	5.19123
942.198	4.77979	9.37073	4.70094	6.75904	5.20212
942.398	4.79612	9.3907	4.71123	6.75557	5.18334
942.598	4.7896	9.38267	4.70479	6.7613	5.18263
942.798	4.78401	9.3814	4.70741	6.75905	5.19555
942.998	4.79335	9.38859	4.71324	6.76396	5.2009
943.198	4.7913	9.38868	4.71185	6.75828	5.19008
943.398	4.78459	9.37946	4.70816	6.75964	5.18332
943.598	4.78216	9.39102	4.7136	6.77331	5.1988
943.798	4.78901	9.39468	4.71779	6.7688	5.20666
943.998	4.78897	9.38358	4.71335	6.75928	5.18591
944.198	4.79451	9.38686	4.71805	6.76391	5.18375
944.398	4.78292	9.39755	4.71732	6.76503	5.20003
944.598	4.77958	9.38392	4.71854	6.76776	5.20231
944.798	4.78464	9.38856	4.72383	6.76643	5.20036
944.998	4.79793	9.39684	4.72359	6.76524	5.18844
945.198	4.78923	9.39431	4.71554	6.76631	5.18851
945.398	4.78481	9.39189	4.72237	6.76817	5.20518
945.598	4.796	9.39148	4.72535	6.75441	5.19641
945.798	4.79144	9.39382	4.71971	6.75932	5.17416
945.998	4.78636	9.39256	4.72063	6.76615	5.19444
946.198	4.78612	9.3962	4.72719	6.77736	5.20696
946.398	4.79312	9.38958	4.72399	6.7733	5.20195
946.598	4.79506	9.39082	4.72821	6.76399	5.19375
946.798	4.79476	9.39975	4.7286	6.77147	5.18772
946.998	4.78205	9.39851	4.72915	6.77727	5.19881
947.198	4.78068	9.38706	4.72666	6.77116	5.20433
947.398	4.79603	9.39573	4.73143	6.7713	5.19525
947.598	4.79378	9.3942	4.72856	6.76981	5.18565
947.798	4.78072	9.39471	4.72614	6.77254	5.1968
947.998	4.7897	9.39427	4.7372	6.78058	5.20787
948.198	4.79454	9.39862	4.73643	6.7702	5.19845
948.398	4.78759	9.39522	4.73041	6.76542	5.19164
948.598	4.78183	9.39793	4.73516	6.78021	5.20492
948.798	4.80055	9.40164	4.73844	6.78702	5.20878
948.998	4.79526	9.39359	4.7338	6.77203	5.1978
949.198	4.78746	9.39756	4.7347	6.77691	5.19183
949.398	4.79061	9.40554	4.7373	6.78167	5.20363
949.598	4.78722	9.40323	4.74051	6.78008	5.21169
949.798	4.79648	9.40071	4.74498	6.77665	5.20526
949.998	4.803	9.40591	4.74764	6.77724	5.19366
950.198	4.78926	9.3994	4.73431	6.7788	5.19502
950.398	4.79157	9.39995	4.74892	6.77877	5.21299
950.598	4.79517	9.40049	4.75319	6.77681	5.20449
950.798	4.7929	9.39852	4.7418	6.77362	5.19147
950.998	4.79409	9.40044	4.74818	6.77907	5.19911
951.198	4.79903	9.40901	4.75285	6.79119	5.21763
951.398	4.79027	9.40719	4.74555	6.78658	5.21133
951.598	4.79597	9.40392	4.7519	6.77486	5.1923
951.798	4.79252	9.40994	4.74788	6.78013	5.20551
951.998	4.79207	9.40567	4.74325	6.7869	5.20962
952.198	4.79913	9.39505	4.7545	6.77969	5.21222
952.398	4.80092	9.41066	4.75932	6.78104	5.19948
952.598	4.79483	9.40948	4.74686	6.7791	5.19349
952.798	4.78915	9.40242	4.75102	6.78567	5.21036
952.998	4.80256	9.40691	4.75853	6.7878	5.21026
953.198	4.80444	9.41301	4.75608	6.77854	5.19894
953.398	4.79877	9.41434	4.75448	6.78731	5.19928
953.598	4.79209	9.41465	4.75186	6.78732	5.21061
953.798	4.80062	9.41525	4.76292	6.79221	5.2164
953.998	4.79859	9.40729	4.75428	6.78263	5.20446
954.198	4.80049	9.4127	4.76328	6.78835	5.20107
954.398	4.79499	9.41848	4.75845	6.7942	5.21047
954.598	4.79538	9.41305	4.76008	6.79214	5.21561
954.798	4.801	9.41195	4.76685	6.78406	5.19861
954.998	4.79415	9.42097	4.76336	6.78558	5.2006
955.198	4.79596	9.40728	4.75753	6.79201	5.21331
955.398	4.80011	9.40495	4.77171	6.79013	5.21776
955.598	4.81214	9.41703	4.77539	6.78612	5.20651
955.798	4.8024	9.42023	4.76394	6.78906	5.19891
955.998	4.79253	9.4187	4.76197	6.79384	5.21086
956.198	4.79512	9.41723	4.77033	6.80029	5.21587
956.398	4.80847	9.41582	4.77171	6.79016	5.20503
956.598	4.79545	9.41127	4.76744	6.79316	5.20106
956.798	4.801	9.42042	4.77053	6.79608	5.21128
956.998	4.79606	9.41835	4.76686	6.80097	5.2174
957.198	4.80494	9.41145	4.77305	6.7977	5.21241
957.398	4.80292	9.42115	4.77467	6.79134	5.1957
957.598	4.80332	9.42243	4.77104	6.79646	5.20972
957.798	4.79306	9.41086	4.77695	6.80229	5.21892
957.998	4.80134	9.41995	4.78035	6.79598	5.21556
958.198	4.80644	9.42828	4.77414	6.80338	5.20689
958.398	4.7953	9.4227	4.76692	6.79158	5.20819
958.598	4.79916	9.42087	4.77348	6.80426	5.2225
958.798	4.80728	9.42562	4.77678	6.80617	5.21706
958.998	4.80625	9.42003	4.77125	6.79185	5.20292
959.198	4.79857	9.42828	4.77638	6.80519	5.21283
959.398	4.80287	9.42992	4.77618	6.80637	5.22406
959.598	4.80359	9.4223	4.78291	6.80049	5.2164
959.798	4.80758	9.4262	4.78405	6.79249	5.20487
959.998	4.80506	9.4275	4.7853	6.79736	5.20132
960.198	4.80047	9.42636	4.78164	6.80052	5.21632
960.398	4.80124	9.42049	4.78822	6.80616	5.22445
960.598	4.81391	9.43478	4.7913	6.80039	5.21332
960.798	4.80731	9.42439	4.78535	6.80353	5.20621
960.998	4.79066	9.42467	4.78516	6.80242	5.21893
961.198	4.80634	9.43049	4.79604	6.80819	5.22406
961.398	4.81345	9.41937	4.78599	6.80341	5.21222
961.598	4.80213	9.43131	4.78919	6.80109	5.21672
961.798	4.80228	9.42791	4.79127	6.81576	5.23151
961.998	4.80618	9.4222	4.79079	6.80504	5.22356
962.198	4.81018	9.42375	4.7959	6.80487	5.21763
962.398	4.8082	9.43757	4.79494	6.80776	5.21095
962.598	4.80536	9.4394	4.79306	6.81486	5.22053
962.798	4.80165	9.42013	4.79312	6.8112	5.23161
962.998	4.81766	9.43235	4.80132	6.81043	5.2186
963.198	4.80926	9.43271	4.7972	6.80655	5.21081
963.398	4.79541	9.42876	4.78962	6.80292	5.22149
963.598	4.81293	9.43507	4.80251	6.8109	5.23115
963.798	4.81022	9.43365	4.80089	6.81197	5.21347
963.998	4.80096	9.43621	4.79009	6.80547	5.21389
964.198	4.80143	9.43735	4.79703	6.81994	5.22253
964.398	4.80287	9.43688	4.80328	6.81237	5.23493
964.598	4.81427	9.43431	4.79735	6.8108	5.22437
964.798	4.80554	9.4385	4.80842	6.80691	5.21451
964.998	4.8088	9.44734	4.80366	6.82084	5.21233
965.198	4.80376	9.43335	4.80346	6.81451	5.23277
965.398	4.80966	9.42692	4.8107	6.80877	5.23209
965.598	4.81266	9.43982	4.81415	6.81062	5.21579
965.798	4.80426	9.43814	4.79868	6.81092	5.2122
965.998	4.79458	9.4382	4.80433	6.81759	5.22849
966.198	4.80736	9.44868	4.81296	6.81524	5.2347
966.398	4.81301	9.4428	4.81137	6.8134	5.21627
966.598	4.80359	9.43317	4.80734	6.81429	5.21771
966.798	4.80742	9.44262	4.80791	6.81843	5.22843
966.998	4.81204	9.43951	4.8126	6.81961	5.23212
967.198	4.80861	9.43519	4.81356	6.81186	5.21801
967.398	4.80673	9.43905	4.81476	6.81802	5.21629
967.598	4.80835	9.44495	4.81031	6.82487	5.22775
967.798	4.80736	9.43519	4.81094	6.81824	5.23499
967.998	4.81485	9.44036	4.82023	6.81567	5.22442
968.198	4.80806	9.44235	4.81293	6.81419	5.21711
968.398	4.80163	9.43872	4.8124	6.81924	5.23313
968.598	4.81803	9.44568	4.82384	6.81837	5.24053
968.798	4.8154	9.44387	4.81807	6.8162	5.22587
968.998	4.79715	9.44464	4.8132	6.81778	5.21473
969.198	4.8054	9.44448	4.81777	6.8224	5.23154
969.398	4.81062	9.44846	4.82122	6.82532	5.23795
969.598	4.82041	9.4408	4.81752	6.82214	5.22925
969.798	4.81379	9.44605	4.82513	6.81887	5.21991
969.998	4.81291	9.45396	4.82422	6.82811	5.22665
970.198	4.81011	9.44677	4.81951	6.82201	5.23493
970.398	4.81897	9.44642	4.82582	6.81491	5.234
970.598	4.81978	9.45075	4.83619	6.82186	5.21814
970.798	4.81016	9.44967	4.82094	6.81368	5.21567
970.998	4.80663	9.44926	4.82894	6.82611	5.24003
971.198	4.8182	9.45483	4.8345	6.82734	5.24116
971.398	4.81716	9.44606	4.82673	6.82112	5.22691
971.598	4.80535	9.44747	4.82967	6.81908	5.22582
971.798	4.81143	9.45352	4.83074	6.83049	5.23408
971.998	4.81845	9.45572	4.82373	6.82588	5.23678
972.198	4.8152	9.44957	4.82792	6.82797	5.22662
972.398	4.81488	9.45526	4.84071	6.8326	5.22813
972.598	4.81417	9.44972	4.83325	6.83354	5.22886
972.798	4.81727	9.43896	4.83228	6.82937	5.24121
972.998	4.8258	9.45189	4.83975	6.82407	5.23277
973.198	4.81677	9.45496	4.83545	6.82085	5.22472
973.398	4.81255	9.46006	4.83886	6.83114	5.2369
973.598	4.81064	9.45034	4.83793	6.83706	5.25038
973.798	4.82055	9.45594	4.83681	6.82761	5.24191
973.998	4.81366	9.4593	4.8356	6.82786	5.21996
974.198	4.81031	9.45977	4.8359	6.82565	5.22648
974.398	4.81048	9.4556	4.84297	6.83769	5.23797
974.598	4.82244	9.4531	4.84357	6.82964	5.23625
974.798	4.81847	9.45498	4.84723	6.82593	5.22981
974.998	4.81739	9.45723	4.84537	6.83601	5.23264
975.198	4.81816	9.45936	4.84127	6.82335	5.25002
975.398	4.8262	9.45512	4.84641	6.82766	5.24418
975.598	4.81984	9.46441	4.8503	6.8336	5.23033
975.798	4.8117	9.45565	4.83538	6.82761	5.22375
975.998	4.80834	9.45388	4.8447	6.83263	5.24333
976.198	4.82798	9.4626	4.84759	6.83686	5.24151
976.398	4.82108	9.46084	4.84759	6.83212	5.2248
976.598	4.8048	9.45292	4.84651	6.83369	5.23563
976.798	4.81366	9.46478	4.85022	6.84048	5.24751
976.998	4.82237	9.45665	4.84991	6.82882	5.24453
977.198	4.82012	9.45557	4.84397	6.83555	5.2302
977.398	4.81359	9.46504	4.85156	6.83512	5.23584
977.598	4.81716	9.46266	4.85216	6.84048	5.23954
977.798	4.82626	9.45847	4.85104	6.83815	5.24474
977.998	4.82808	9.46355	4.85886	6.83677	5.23528
978.198	4.81873	9.46428	4.8512	6.8402	5.22517
978.398	4.81402	9.46002	4.8536	6.83877	5.24266
978.598	4.82351	9.46506	4.85958	6.84595	5.24959
978.798	4.82856	9.46967	4.85696	6.84171	5.23676
978.998	4.81707	9.46766	4.85148	6.83213	5.22799
979.198	4.81583	9.46367	4.85427	6.83882	5.24791
979.398	4.82421	9.47257	4.85991	6.84293	5.25419
979.598	4.82559	9.46392	4.85516	6.8413	5.24358
979.798	4.81206	9.46153	4.8609	6.83641	5.2304
979.998	4.82238	9.47682	4.85937	6.84475	5.23987
980.198	4.81688	9.46703	4.86477	6.84193	5.25147
980.398	4.82834	9.46411	4.86613	6.84415	5.24416
980.598	4.82525	9.47766	4.86795	6.84207	5.22967
980.798	4.81322	9.46838	4.86077	6.83714	5.2384
980.998	4.81373	9.46437	4.86176	6.83765	5.25125
981.198	4.83118	9.46374	4.86911	6.84212	5.24533
981.398	4.82006	9.4699	4.86472	6.84015	5.2357
981.598	4.81052	9.46735	4.85718	6.84076	5.23465
981.798	4.8237	9.47362	4.87041	6.85151	5.25315
981.998	4.83082	9.46747	4.87122	6.84552	5.24646
982.198	4.82314	9.46801	4.8672	6.84207	5.23865
982.398	4.82728	9.47695	4.87126	6.84561	5.24082
982.598	4.8256	9.4733	4.86686	6.85513	5.2546
982.798	4.82994	9.46943	4.87147	6.84348	5.25253
982.998	4.83178	9.47082	4.87979	6.84054	5.23994
983.198	4.81868	9.47398	4.87116	6.84952	5.23693
983.398	4.81722	9.47334	4.86849	6.85324	5.25163
983.598	4.8284	9.47419	4.88059	6.84781	5.25119
983.798	4.82846	9.47635	4.87744	6.84873	5.23551
983.998	4.81648	9.47063	4.86917	6.8493	5.23699
984.198	4.81665	9.47978	4.87625	6.85014	5.25578
984.398	4.82739	9.48036	4.874	6.85688	5.25186
984.598	4.82883	9.47618	4.87769	6.84465	5.23893
984.798	4.81824	9.47875	4.87591	6.84396	5.23869
984.998	4.82356	9.47852	4.87696	6.85412	5.24559
985.198	4.82666	9.47332	4.87671	6.84906	5.25662
985.398	4.83125	9.47526	4.88444	6.85059	5.2453
985.598	4.82542	9.48116	4.88149	6.84664	5.23647
985.798	4.8205	9.4719	4.88225	6.85206	5.25131
985.998	4.8234	9.46628	4.89004	6.85296	5.25796
986.198	4.83579	9.48124	4.8879	6.85133	5.24214
986.398	4.82081	9.47877	4.87927	6.85132	5.23348
986.598	4.81975	9.48264	4.8743	6.85276	5.24712
986.798	4.82816	9.48565	4.88591	6.85867	5.26051
986.998	4.82695	9.47996	4.88405	6.85349	5.25369
987.198	4.82365	9.47651	4.87934	6.84401	5.23991
987.398	4.82506	9.48546	4.88801	6.85659	5.25049
987.598	4.82019	9.47904	4.88757	6.86035	5.263
987.798	4.82774	9.47725	4.88578	6.85448	5.25592
987.998	4.83345	9.47533	4.89196	6.85307	5.24219
988.198	4.83125	9.48248	4.88344	6.84901	5.25353
988.398	4.82499	9.48168	4.89698	6.8604	5.25821
988.598	4.8357	9.48207	4.89835	6.85289	5.25946
988.798	4.8345	9.48674	4.89302	6.84856	5.24392
988.998	4.8202	9.47803	4.88394	6.85745	5.24543
989.198	4.82761	9.47983	4.894	6.86084	5.26805
989.398	4.83609	9.48871	4.8989	6.865	5.25948
989.598	4.83094	9.48717	4.88893	6.85834	5.24467
989.798	4.82352	9.48599	4.89201	6.85607	5.24903
989.998	4.8306	9.49394	4.89234	6.86325	5.25967
990.198	4.82918	9.48647	4.8935	6.85586	5.25735
990.398	4.83263	9.47794	4.89819	6.85166	5.25255
990.598	4.82956	9.48962	4.90068	6.85472	5.24421
990.798	4.83263	9.48706	4.89298	6.861	5.26191
990.998	4.83245	9.47083	4.89955	6.85895	5.26233
991.198	4.83883	9.48775	4.90277	6.85849	5.24875
991.398	4.83249	9.48363	4.89848	6.85255	5.24214
991.598	4.81907	9.48332	4.893	6.86429	5.26067
991.798	4.84104	9.48475	4.91236	6.86818	5.26548
991.998	4.83255	9.49188	4.90931	6.86324	5.25785
992.198	4.82675	9.48323	4.89559	6.85873	5.24597
992.398	4.82988	9.48938	4.91027	6.87221	5.26619
992.598	4.83623	9.48919	4.90016	6.86489	5.27103
992.798	4.83414	9.48298	4.90344	6.86077	5.25582
992.998	4.8379	9.49811	4.90754	6.86291	5.25153
993.198	4.83593	9.48926	4.90408	6.86625	5.25488
993.398	4.83595	9.48929	4.90222	6.87131	5.26541
993.598	4.84486	9.48692	4.91482	6.86478	5.25883
993.798	4.84268	9.48997	4.90755	6.86424	5.24865
993.998	4.82426	9.48709	4.90232	6.86116	5.25816
994.198	4.83217	9.48291	4.91222	6.87049	5.26658
994.398	4.84234	9.49568	4.9181	6.86627	5.26343
994.598	4.8312	9.49468	4.9044	6.85985	5.25051
994.798	4.82958	9.49003	4.91145	6.86363	5.25562
994.998	4.83592	9.50064	4.91687	6.86917	5.26992
995.198	4.83695	9.49353	4.91665	6.86637	5.26536
995.398	4.8393	9.48705	4.91239	6.86221	5.25677
995.598	4.83412	9.49607	4.91545	6.8679	5.25922
995.798	4.82815	9.49179	4.91052	6.87107	5.26867
995.998	4.84357	9.4823	4.9145	6.86508	5.26011
996.198	4.83923	9.49799	4.91867	6.86666	5.25114
996.398	4.83537	9.4992	4.91024	6.86021	5.25169
996.598	4.82878	9.48701	4.91333	6.86805	5.26408
996.798	4.84201	9.49545	4.92034	6.87376	5.26956
996.998	4.84161	9.50469	4.91727	6.8715	5.25102
997.198	4.82598	9.49329	4.91419	6.86687	5.25475
997.398	4.83344	9.49927	4.91627	6.87214	5.27018
997.598	4.83611	9.49775	4.92328	6.8751	5.2707
997.798	4.83991	9.49079	4.92433	6.86901	5.25862
997.998	4.84125	9.49727	4.9284	6.86882	5.25012
998.198	4.83632	9.49946	4.915	6.87589	5.26788
998.398	4.83217	9.49239	4.92146	6.87119	5.26701
998.598	4.8445	9.49666	4.93029	6.86871	5.26673
998.798	4.84584	9.50582	4.92069	6.87064	5.25399
998.998	4.83079	9.49674	4.92231	6.8682	5.25977
999.198	4.8405	9.50426	4.92981	6.87753	5.27443
999.398	4.84678	9.507	4.93132	6.87558	5.26549
999.598	4.83532	9.49848	4.92607	6.87225	5.25027
999.798	4.83431	9.49834	4.92619	6.87272	5.2592
999.998	4.84377	9.50218	4.92641	6.88214	5.2695
1000.2	4.84017	9.49633	4.92649	6.87645	5.26549
1000.4	4.84267	9.49598	4.93306	6.87362	5.26077
1000.6	4.84121	9.50659	4.93053	6.8742	5.25604
1000.8	4.8346	9.50181	4.92378	6.88048	5.26981
1001	4.84389	9.49053	4.93575	6.87639	5.2703
1001.2	4.84824	9.4997	4.94024	6.87223	5.26029
1001.4	4.8374	9.50596	4.929	6.87156	5.25686
1001.6	4.83225	9.49489	4.92597	6.8695	5.26042
1001.8	4.84584	9.49943	4.94332	6.87887	5.27384
1002	4.84791	9.50414	4.93429	6.87169	5.25931
1002.2	4.84287	9.50621	4.92809	6.87228	5.25557
1002.4	4.83777	9.50562	4.9402	6.87829	5.26666
1002.6	4.83899	9.50156	4.93946	6.88468	5.27662
1002.8	4.84912	9.50032	4.93899	6.88352	5.2676
1003	4.84483	9.50947	4.94216	6.88016	5.26458
1003.2	4.84151	9.50907	4.93408	6.87681	5.26645
1003.4	4.84139	9.50183	4.9344	6.88489	5.27766
1003.6	4.85093	9.49917	4.94726	6.88227	5.27327
1003.8	4.84766	9.5171	4.94275	6.88505	5.26307
1004	4.83643	9.50624	4.9364	6.87717	5.26667
1004.2	4.8321	9.50033	4.938	6.88423	5.27241
1004.4	4.84051	9.50721	4.94956	6.89075	5.27699
1004.6	4.84794	9.50439	4.9394	6.87517	5.26901
1004.8	4.83527	9.50457	4.94606	6.88322	5.26441
1005	4.84465	9.51377	4.94456	6.89059	5.28293
1005.2	4.84923	9.50769	4.94634	6.88344	5.27419
1005.4	4.84774	9.49682	4.94547	6.88166	5.27038
1005.6	4.85096	9.51484	4.95448	6.87729	5.26487
1005.8	4.84098	9.50736	4.94423	6.88297	5.26795
1006	4.84541	9.50101	4.95283	6.88388	5.27983
1006.2	4.84974	9.51095	4.95638	6.88374	5.27375
1006.4	4.84992	9.51696	4.94695	6.87837	5.25877
1006.6	4.84075	9.50097	4.94104	6.8863	5.26688
1006.8	4.84048	9.50636	4.95135	6.88977	5.2814
1007	4.85211	9.51462	4.95358	6.88748	5.27634
1007.2	4.84287	9.51006	4.94689	6.881	5.26228
1007.4	4.83901	9.50855	4.95025	6.88701	5.26983
1007.6	4.83984	9.51083	4.95368	6.88942	5.27113
1007.8	4.84948	9.50232	4.95174	6.89169	5.28114
1008	4.85438	9.51364	4.96393	6.88469	5.27028
1008.2	4.84782	9.51217	4.95325	6.88161	5.26225
1008.4	4.84157	9.51149	4.95013	6.89062	5.27685
1008.6	4.84433	9.51283	4.95821	6.89139	5.27769
1008.8	4.85486	9.5161	4.96121	6.89025	5.27373
1009	4.84584	9.51544	4.95032	6.886	5.26722
1009.2	4.83898	9.51328	4.95222	6.88608	5.27712
1009.4	4.85219	9.51703	4.96316	6.89035	5.28152
1009.6	4.85005	9.51278	4.95318	6.88562	5.27401
1009.8	4.84177	9.51687	4.96022	6.88884	5.26824
1010	4.84632	9.51766	4.96103	6.89045	5.27922
1010.2	4.84915	9.51133	4.96097	6.89084	5.28149
1010.4	4.85429	9.50559	4.96349	6.88368	5.27194
1010.6	4.84832	9.52325	4.96649	6.89033	5.2707
1010.8	4.84231	9.51595	4.96192	6.89172	5.28127
1011	4.85001	9.50778	4.96351	6.88894	5.28119
1011.2	4.85301	9.51063	4.979	6.89025	5.27376
1011.4	4.8506	9.51159	4.96715	6.88737	5.26364
1011.6	4.84483	9.51246	4.96393	6.89166	5.2746
1011.8	4.84496	9.51978	4.97432	6.89458	5.29267
1012	4.85459	9.51885	4.96983	6.89252	5.27433
1012.2	4.84907	9.51526	4.9686	6.89	5.26543
1012.4	4.84691	9.52078	4.97021	6.8938	5.27349
1012.6	4.84772	9.51884	4.96937	6.89831	5.28286
1012.8	4.855	9.51827	4.97336	6.88722	5.27694
1013	4.85176	9.52108	4.97821	6.89316	5.27037
1013.2	4.84888	9.52888	4.96882	6.89071	5.27109
1013.4	4.84404	9.52278	4.97517	6.89742	5.28411
1013.6	4.85356	9.52467	4.97479	6.89629	5.28473
1013.8	4.8586	9.52575	4.97636	6.89338	5.26879
1014	4.83568	9.5212	4.9643	6.89283	5.27315
1014.2	4.84154	9.53151	4.97719	6.90306	5.28558
1014.4	4.85143	9.52432	4.98027	6.90519	5.28808
1014.6	4.85581	9.52468	4.97541	6.89318	5.27642
1014.8	4.84639	9.52261	4.97696	6.89382	5.27167
1015	4.8457	9.52979	4.97755	6.9037	5.27796
1015.2	4.85445	9.52655	4.98056	6.89898	5.28068
1015.4	4.85415	9.53073	4.97828	6.89222	5.27922
1015.6	4.85546	9.53161	4.98421	6.89765	5.27343
1015.8	4.8462	9.52184	4.97458	6.89962	5.28325
1016	4.84795	9.51431	4.98403	6.90116	5.28604
1016.2	4.86099	9.52779	4.98869	6.89743	5.27614
1016.4	4.84964	9.52545	4.98128	6.89306	5.26602
1016.6	4.84432	9.51718	4.97839	6.89989	5.28123
1016.8	4.85428	9.52396	4.98621	6.90139	5.28754
1017	4.85576	9.52522	4.98695	6.89753	5.27806
1017.2	4.85008	9.52597	4.98142	6.89391	5.27652
1017.4	4.84677	9.52809	4.98387	6.90299	5.28115
1017.6	4.85869	9.52617	4.98495	6.90598	5.28493
1017.8	4.8534	9.52841	4.98682	6.89554	5.28109
1018	4.84995	9.52586	4.98979	6.89764	5.26977
1018.2	4.85454	9.53759	4.98473	6.90795	5.27879
1018.4	4.84788	9.52456	4.98306	6.90128	5.29354
1018.6	4.85521	9.53373	4.98907	6.90062	5.28799
1018.8	4.84947	9.53276	4.99314	6.90241	5.27356
1019	4.84149	9.52832	4.98411	6.90097	5.27866
1019.2	4.84698	9.52897	4.99236	6.90884	5.29207
1019.4	4.86449	9.53948	4.99456	6.90319	5.28999
1019.6	4.85435	9.53205	4.98983	6.90018	5.27792
1019.8	4.84615	9.53038	4.99313	6.9022	5.28068
1020	4.83784	9.62378	5.03095	6.90065	5.48833
1020.2	4.82737	9.60493	5.02289	6.9008	5.46867
1020.4	4.82929	9.58345	5.02293	6.89523	5.47823
1020.6	4.81026	9.55982	5.03232	6.88121	5.4611
1020.8	4.79733	9.52654	5.02716	6.85304	5.42874
1021	4.78176	9.5014	5.02407	6.8385	5.42595
1021.2	4.76646	9.47545	5.02829	6.82295	5.41322
1021.4	4.74927	9.44221	5.0266	6.81326	5.39345
1021.6	4.73588	9.4278	5.02741	6.78813	5.38279
1021.8	4.72721	9.40382	5.02262	6.77306	5.37837
1022	4.70925	9.38048	5.01526	6.76384	5.35904
1022.2	4.70189	9.34848	5.01268	6.74535	5.3501
1022.4	4.69324	9.34452	5.02402	6.73458	5.34282
1022.6	4.67863	9.31689	5.01666	6.7178	5.32139
1022.8	4.66974	9.29999	5.00342	6.70385	5.31683
1023	4.65933	9.28344	5.01121	6.70029	5.32145
1023.2	4.64521	9.25541	5.01187	6.69001	5.29322
1023.4	4.63785	9.25024	5.01077	6.67354	5.29075
1023.6	4.63556	9.2333	5.00485	6.67106	5.29093
1023.8	4.61791	9.21316	5.00383	6.66663	5.28289
1024	4.61672	9.19495	5.00545	6.65707	5.26853
1024.2	4.61279	9.18541	5.01013	6.63859	5.26557
1024.4	4.60878	9.17237	5.00317	6.63643	5.26003
1024.6	4.59913	9.15012	4.99724	6.63607	5.24879
1024.8	4.59107	9.14438	5.00093	6.62475	5.24799
1025	4.5831	9.13627	4.99933	6.60951	5.23845
1025.2	4.57661	9.11575	4.99108	6.5994	5.22503
1025.4	4.57434	9.10634	4.9903	6.60227	5.23754
1025.6	4.57485	9.09396	4.99795	6.58922	5.22523
1025.8	4.55365	9.07658	4.98938	6.58214	5.20656
1026	4.55244	9.07253	4.98314	6.57591	5.21075
1026.2	4.54858	9.06348	4.98964	6.57704	5.21277
1026.4	4.53735	9.04212	4.98451	6.57391	5.19615
1026.6	4.53608	9.03836	4.98777	6.56477	5.20055
1026.8	4.52558	9.02911	4.98211	6.5599	5.19437
1027	4.52604	9.01363	4.97208	6.54794	5.18438
1027.2	4.52348	9.00916	4.97732	6.55033	5.18927
1027.4	4.51783	9.00448	4.98444	6.54231	5.1865
1027.6	4.51538	8.99285	4.98004	6.52815	5.1689
1027.8	4.51429	8.98367	4.97197	6.53647	5.1756
1028	4.50984	8.979	4.97549	6.53125	5.17957
1028.2	4.50548	8.96435	4.97495	6.5218	5.16064
1028.4	4.49751	8.95399	4.978	6.51708	5.14836
1028.6	4.49651	8.95278	4.97206	6.51631	5.16595
1028.8	4.48841	8.93439	4.971	6.51859	5.15158
1029	4.47919	8.92506	4.97078	6.50424	5.1485
1029.2	4.48386	8.92788	4.97165	6.49397	5.15348
1029.4	4.47716	8.91938	4.96111	6.50057	5.13781
1029.6	4.47305	8.8994	4.96078	6.49389	5.13617
1029.8	4.47284	8.89801	4.96928	6.48744	5.14118
1030	4.46956	8.89439	4.96283	6.47966	5.13188
1030.2	4.46721	8.8811	4.95697	6.47685	5.12638
1030.4	4.46197	8.87508	4.96647	6.48119	5.14048
1030.6	4.45772	8.86772	4.96136	6.47366	5.12105
1030.8	4.45149	8.86204	4.9585	6.47104	5.11107
1031	4.45259	8.852	4.95162	6.46228	5.12185
1031.2	4.45136	8.84813	4.95888	6.46547	5.11987
1031.4	4.43741	8.8339	4.95574	6.45743	5.10732
1031.6	4.44552	8.84049	4.95459	6.45527	5.10952
1031.8	4.43452	8.83017	4.95691	6.44995	5.11928
1032	4.43429	8.81629	4.94917	6.44926	5.10615
1032.2	4.43098	8.81668	4.95295	6.44065	5.09731
1032.4	4.42893	8.8165	4.95601	6.44105	5.10601
1032.6	4.4269	8.80887	4.94214	6.43784	5.09501
1032.8	4.43274	8.79897	4.94268	6.43069	5.09824
1033	4.42232	8.79181	4.95358	6.43357	5.10217
1033.2	4.42187	8.78307	4.95071	6.42887	5.08778
1033.4	4.42052	8.7809	4.94028	6.42189	5.08281
1033.6	4.41475	8.77652	4.94842	6.4268	5.08998
1033.8	4.40705	8.7637	4.95206	6.42287	5.08176
1034	4.40762	8.75739	4.94166	6.41361	5.07238
1034.2	4.41343	8.76222	4.94109	6.40947	5.08607
1034.4	4.40478	8.75523	4.94107	6.40928	5.07437
1034.6	4.39729	8.74223	4.93805	6.40812	5.06871
1034.8	4.39954	8.73886	4.93921	6.40881	5.08133
1035	4.39743	8.73866	4.93563	6.39781	5.07021
1035.2	4.39434	8.72958	4.93784	6.40312	5.06006
1035.4	4.39418	8.72117	4.93641	6.39701	5.0726
1035.6	4.39417	8.71752	4.93357	6.39657	5.06222
1035.8	4.38242	8.71599	4.93922	6.38607	5.05025
1036	4.3867	8.70996	4.92589	6.39184	5.05579
1036.2	4.38074	8.7014	4.93165	6.39166	5.06351
1036.4	4.36791	8.69036	4.93344	6.37959	5.0491
1036.6	4.37535	8.69644	4.93315	6.38189	5.04893
1036.8	4.37376	8.69135	4.93284	6.37949	5.05267
1037	4.37216	8.679	4.92549	6.37658	5.0447
1037.2	4.36916	8.68294	4.92634	6.37657	5.05521
1037.4	4.36792	8.67981	4.93083	6.37034	5.04406
1037.6	4.36696	8.67294	4.92737	6.36552	5.04064
1037.8	4.37418	8.66131	4.9184	6.36104	5.04187
1038	4.3697	8.66683	4.92337	6.37094	5.04438
1038.2	4.36323	8.65909	4.92531	6.35643	5.03841
1038.4	4.35443	8.65242	4.92083	6.35294	5.03388
1038.6	4.36409	8.655	4.91923	6.35826	5.03876
1038.8	4.36024	8.64334	4.93057	6.35826	5.032
1039	4.35032	8.63128	4.92065	6.34572	5.02328
1039.2	4.35653	8.63985	4.91789	6.34499	5.03163
1039.4	4.35311	8.63247	4.9183	6.34749	5.02937
1039.6	4.34963	8.61922	4.91365	6.3479	5.01653
1039.8	4.34762	8.62355	4.92102	6.33941	5.02443
1040	4.3457	8.61861	4.92156	6.33501	5.02125
1040.2	4.34529	8.61028	4.91335	6.34376	5.02096
1040.4	4.34147	8.6118	4.91311	6.33854	5.01662
1040.6	4.33905	8.60645	4.91598	6.33275	5.02009
1040.8	4.33216	8.6029	4.90872	6.32446	5.00992
1041	4.34062	8.60399	4.90795	6.33277	5.01469
1041.2	4.33182	8.59401	4.91711	6.3288	5.01538
1041.4	4.3252	8.5839	4.91203	6.3255	4.99983
1041.6	4.33167	8.58681	4.91273	6.32091	5.00888
1041.8	4.32492	8.58988	4.9068	6.32032	5.00963
1042	4.3174	8.57336	4.91133	6.32382	5.00299
1042.2	4.32427	8.57224	4.91289	6.32328	5.00516
1042.4	4.32043	8.57843	4.91098	6.31649	5.00331
1042.6	4.31997	8.5721	4.90164	6.31106	4.99331
1042.8	4.32732	8.56378	4.89773	6.30945	5.00227
1043	4.3194	8.56377	4.91364	6.31309	5.00421
1043.2	4.31403	8.55978	4.91372	6.30378	4.99755
1043.4	4.31691	8.55324	4.90215	6.29816	4.98579
1043.6	4.32132	8.55657	4.90261	6.31132	5.00143
1043.8	4.31427	8.54193	4.91019	6.30183	4.99769
1044	4.30551	8.54181	4.90462	6.29667	4.98778
1044.2	4.31455	8.54747	4.90023	6.29427	4.98984
1044.4	4.31357	8.53775	4.9012	6.29795	4.99562
1044.6	4.30767	8.52541	4.89789	6.29872	4.98284
1044.8	4.30879	8.53432	4.90366	6.29441	4.99113
1045	4.30467	8.52563	4.90494	6.28698	4.98623
1045.2	4.30173	8.51953	4.89463	6.28902	4.98032
1045.4	4.30256	8.51812	4.89248	6.28575	4.9908
1045.6	4.29322	8.51868	4.90163	6.28288	4.98541
1045.8	4.29076	8.51122	4.89982	6.28116	4.96704
1046	4.30159	8.51393	4.88691	6.27789	4.98086
1046.2	4.29469	8.50328	4.89935	6.27503	4.98064
1046.4	4.28731	8.49637	4.89952	6.27649	4.97367
1046.6	4.28843	8.49684	4.8963	6.26905	4.97211
1046.8	4.29403	8.49814	4.89101	6.27342	4.97674
1047	4.28691	8.48334	4.89898	6.27546	4.96704
1047.2	4.28696	8.48487	4.89121	6.27055	4.97562
1047.4	4.28282	8.49321	4.89199	6.26479	4.97227
1047.6	4.28259	8.49087	4.89266	6.26415	4.96872
1047.8	4.28685	8.48078	4.89031	6.26541	4.96811
1048	4.28458	8.47736	4.89494	6.26592	4.97542
1048.2	4.2746	8.47412	4.89182	6.25363	4.96012
1048.4	4.27939	8.47553	4.88121	6.25667	4.96553
1048.6	4.27624	8.47418	4.8853	6.26452	4.96833
1048.8	4.27224	8.46349	4.89898	6.2527	4.95854
1049	4.27383	8.45986	4.88574	6.24833	4.95141
1049.2	4.27898	8.46626	4.88108	6.25361	4.96462
1049.4	4.27059	8.45483	4.88936	6.25543	4.95959
1049.6	4.26695	8.44592	4.88151	6.24556	4.94777
1049.8	4.27423	8.45589	4.88841	6.25073	4.9628
1050	4.26928	8.44936	4.88596	6.24442	4.95765
1050.2	4.26814	8.43626	4.87539	6.24689	4.9548
1050.4	4.26515	8.43952	4.8888	6.23791	4.95258
1050.6	4.26895	8.43664	4.88282	6.24403	4.95436
1050.8	4.26001	8.43205	4.88213	6.23514	4.94729
1051	4.26866	8.43651	4.87657	6.24043	4.95903
1051.2	4.25902	8.42551	4.88458	6.24011	4.95242
1051.4	4.24423	8.42269	4.87987	6.2335	4.94365
1051.6	4.2605	8.42071	4.87911	6.23297	4.94337
1051.8	4.26109	8.42787	4.88058	6.23063	4.95418
1052	4.24907	8.41448	4.87742	6.23372	4.9377
1052.2	4.2541	8.41887	4.87523	6.22597	4.94357
1052.4	4.24899	8.41238	4.87829	6.22378	4.94903
1052.6	4.25121	8.41601	4.86758	6.22322	4.93346
1052.8	4.25468	8.40818	4.86506	6.22854	4.93684
1053	4.25148	8.40681	4.88028	6.2226	4.94323
1053.2	4.24642	8.40742	4.87981	6.21571	4.93228
1053.4	4.25145	8.40588	4.87198	6.21112	4.93158
1053.6	4.24999	8.40066	4.87211	6.22092	4.94179
1053.8	4.24459	8.3924	4.8827	6.21976	4.9319
1054	4.24342	8.39126	4.87015	6.21048	4.92162
1054.2	4.24899	8.38931	4.86758	6.21039	4.93696
1054.4	4.23803	8.38322	4.87333	6.21626	4.93195
1054.6	4.23679	8.37088	4.87366	6.21216	4.91873
1054.8	4.23802	8.38346	4.87678	6.20673	4.93016
1055	4.24153	8.39099	4.86893	6.20906	4.92772
1055.2	4.24067	8.37085	4.86363	6.21043	4.91628
1055.4	4.24014	8.36731	4.86869	6.20895	4.92848
1055.6	4.23531	8.37017	4.87315	6.20745	4.92771
1055.8	4.23038	8.36774	4.86244	6.1964	4.92225
1056	4.24596	8.36673	4.86489	6.20518	4.92647
1056.2	4.22897	8.36509	4.87274	6.20482	4.92175
1056.4	4.21955	8.36305	4.86871	6.19817	4.91638
1056.6	4.22694	8.3623	4.86422	6.19404	4.91268
1056.8	4.22863	8.35892	4.86011	6.19642	4.92627
1057	4.22379	8.34787	4.86807	6.19448	4.9131
1057.2	4.22241	8.34898	4.86465	6.19437	4.91447
1057.4	4.22805	8.34816	4.86599	6.19014	4.91989
1057.6	4.22568	8.35628	4.86143	6.18876	4.90602
1057.8	4.22691	8.34384	4.85917	6.19276	4.91185
1058	4.21749	8.33763	4.8646	6.18695	4.92011
1058.2	4.22215	8.34048	4.86179	6.18297	4.90424
1058.4	4.21766	8.33787	4.84994	6.17228	4.90723
1058.6	4.2183	8.33926	4.85151	6.19069	4.91393
1058.8	4.21066	8.3348	4.86772	6.1776	4.90895
1059	4.21537	8.32934	4.8579	6.17398	4.8961
1059.2	4.21821	8.33436	4.8504	6.17746	4.90888
1059.4	4.21372	8.32293	4.85654	6.17964	4.90246
1059.6	4.21173	8.31379	4.85881	6.17735	4.8984
1059.8	4.20877	8.32535	4.85984	6.17029	4.90779
1060	4.21056	8.31567	4.85328	6.17447	4.90492
1060.2	4.21253	8.31761	4.85482	6.17296	4.89844
1060.4	4.21006	8.31284	4.86046	6.17244	4.90488
1060.6	4.20858	8.31479	4.86097	6.16976	4.89864
1060.8	4.2049	8.3111	4.85014	6.16271	4.89401
1061	4.21475	8.31108	4.84848	6.16476	4.9023
1061.2	4.20294	8.30422	4.85721	6.16717	4.90235
1061.4	4.19362	8.30111	4.85064	6.16679	4.88618
1061.6	4.20595	8.30218	4.85071	6.16537	4.89475
1061.8	4.20828	8.29828	4.8518	6.16365	4.89868
1062	4.19795	8.29259	4.85755	6.16259	4.88947
1062.2	4.1913	8.29764	4.85579	6.16026	4.88621
1062.4	4.20039	8.29713	4.84691	6.15401	4.89386
1062.6	4.19988	8.29226	4.84496	6.15265	4.88658
1062.8	4.19524	8.29237	4.84722	6.15614	4.88867
1063	4.19531	8.28569	4.8539	6.15614	4.89499
1063.2	4.19551	8.28858	4.84789	6.15208	4.88398
1063.4	4.19616	8.28081	4.83544	6.14474	4.87272
1063.6	4.19616	8.28251	4.84494	6.15479	4.89406
1063.8	4.18474	8.27448	4.85481	6.14896	4.88131
1064	4.18194	8.26768	4.85034	6.1447	4.87863
1064.2	4.18923	8.27872	4.84449	6.15138	4.88795
1064.4	4.18796	8.27611	4.84395	6.14713	4.88142
1064.6	4.18217	8.26296	4.84466	6.14451	4.87978
1064.8	4.18642	8.26796	4.85175	6.13875	4.87941
1065	4.18423	8.26474	4.84392	6.13775	4.87791
1065.2	4.18635	8.26263	4.8428	6.1342	4.87926
1065.4	4.1875	8.2603	4.84619	6.1394	4.88205
1065.6	4.18063	8.25906	4.84182	6.13681	4.87999
1065.8	4.18106	8.26244	4.83472	6.12684	4.86806
1066	4.18462	8.26037	4.83734	6.13851	4.88018
1066.2	4.17629	8.25014	4.84691	6.13658	4.87662
1066.4	4.16891	8.24621	4.84219	6.13094	4.86573
1066.6	4.17483	8.24859	4.84158	6.1305	4.86483
1066.8	4.17797	8.25706	4.83811	6.13222	4.87524
1067	4.1686	8.23983	4.8454	6.12935	4.87043
1067.2	4.1685	8.24186	4.83968	6.12797	4.86644
1067.4	4.1704	8.24369	4.83793	6.12504	4.87271
1067.6	4.17439	8.24616	4.8372	6.12165	4.86463
1067.8	4.1709	8.23833	4.83316	6.12361	4.86735
1068	4.16852	8.2437	4.8366	6.12686	4.87883
1068.2	4.16466	8.23389	4.83929	6.11458	4.85827
1068.4	4.16955	8.22968	4.82779	6.11451	4.85533
1068.6	4.17136	8.23658	4.83121	6.12256	4.87146
1068.8	4.16438	8.2206	4.83785	6.12099	4.8585
1069	4.16343	8.21918	4.83408	6.11209	4.85833
1069.2	4.16925	8.22986	4.83485	6.1164	4.86095
1069.4	4.16307	8.22413	4.83384	6.11549	4.8548
1069.6	4.16169	8.21054	4.83527	6.1177	4.85508
1069.8	4.1537	8.22121	4.83622	6.1095	4.8614
1070	4.15938	8.22031	4.8329	6.10548	4.85573
1070.2	4.15998	8.21772	4.8258	6.10645	4.84912
1070.4	4.16492	8.21257	4.82884	6.10823	4.85397
1070.6	4.1605	8.21234	4.83532	6.11132	4.85704
1070.8	4.15806	8.20835	4.82608	6.10667	4.84645
1071	4.16527	8.21231	4.82528	6.10521	4.85413
1071.2	4.16075	8.20464	4.82332	6.10223	4.85931
1071.4	4.14822	8.1973	4.8311	6.1035	4.84276
1071.6	4.15347	8.20245	4.82925	6.10213	4.84912
1071.8	4.15707	8.20484	4.82327	6.10495	4.85221
1072	4.14503	8.18943	4.82735	6.10408	4.84376
1072.2	4.14769	8.18989	4.82729	6.0974	4.84365
1072.4	4.15	8.19573	4.83455	6.0935	4.85133
1072.6	4.15191	8.19788	4.82094	6.08968	4.83629
1072.8	4.15074	8.19229	4.82045	6.09646	4.84002
1073	4.14101	8.19598	4.82263	6.09688	4.85543
1073.2	4.14591	8.18913	4.82102	6.08368	4.83905
1073.4	4.14534	8.18162	4.82185	6.08304	4.83815
1073.6	4.15183	8.18839	4.81823	6.09405	4.85018
1073.8	4.14546	8.17441	4.83379	6.09733	4.84217
1074	4.14235	8.1776	4.8214	6.08448	4.83449
1074.2	4.13388	8.18024	4.81944	6.08368	4.8434
1074.4	4.14529	8.17891	4.82409	6.09281	4.83773
1074.6	4.13909	8.17205	4.82013	6.08578	4.83132
1074.8	4.13663	8.1786	4.82149	6.08811	4.84083
1075	4.13807	8.17458	4.81965	6.08107	4.84258
1075.2	4.14357	8.17223	4.81461	6.08507	4.84531
1075.4	4.14125	8.17385	4.81086	6.08476	4.83763
1075.6	4.1332	8.16839	4.81843	6.08259	4.839
1075.8	4.13724	8.16411	4.81493	6.07266	4.82485
1076	4.13938	8.16752	4.81197	6.07569	4.83529
1076.2	4.13321	8.16371	4.81711	6.08122	4.83638
1076.4	4.12801	8.15131	4.8179	6.07273	4.82165
1076.6	4.13582	8.16144	4.81496	6.06891	4.8219
1076.8	4.13366	8.1589	4.81192	6.07507	4.83338
1077	4.13846	8.15056	4.81892	6.07576	4.82504
1077.2	4.13376	8.15298	4.81359	6.07171	4.82419
1077.4	4.13032	8.15971	4.8195	6.06705	4.83101
1077.6	4.13188	8.15782	4.81465	6.0622	4.82244
1077.8	4.13428	8.13939	4.80566	6.06391	4.82573
1078	4.13137	8.14258	4.81379	6.06525	4.83276
1078.2	4.12593	8.14427	4.81288	6.05926	4.82194
1078.4	4.13185	8.14689	4.80615	6.05514	4.81818
1078.6	4.12842	8.15203	4.80849	6.06833	4.82938
1078.8	4.12606	8.13587	4.81443	6.06101	4.82134
1079	4.11944	8.1342	4.81295	6.05729	4.81137
1079.2	4.1259	8.14078	4.81173	6.05771	4.82115
1079.4	4.12146	8.13666	4.80903	6.06149	4.82065
1079.6	4.1213	8.12397	4.80784	6.05497	4.81686
1079.8	4.11493	8.13195	4.80644	6.05748	4.81443
1080	4.11656	8.13195	4.81202	6.04985	4.82233
1080.2	4.1217	8.12611	4.80159	6.05387	4.80969
1080.4	4.12048	8.12974	4.80832	6.05636	4.81453
1080.6	4.11756	8.1229	4.81419	6.0507	4.81293
1080.8	4.11412	8.12101	4.80671	6.04806	4.80793
1081	4.12296	8.12571	4.8033	6.05085	4.80834
1081.2	4.11886	8.12646	4.80482	6.0573	4.81855
1081.4	4.11172	8.11343	4.81059	6.05308	4.81088
1081.6	4.11163	8.11252	4.80391	6.04022	4.80812
1081.8	4.11734	8.12175	4.80312	6.05315	4.81672
1082	4.11162	8.11062	4.80427	6.04471	4.80546
1082.2	4.10999	8.10929	4.80282	6.042	4.80646
1082.4	4.11712	8.11761	4.81031	6.04514	4.81481
1082.6	4.10895	8.11642	4.80545	6.03789	4.80289
1082.8	4.11641	8.10649	4.79588	6.0422	4.80586
1083	4.10848	8.10886	4.80226	6.03837	4.81485
1083.2	4.10617	8.10407	4.80754	6.03654	4.80155
1083.4	4.11401	8.11026	4.79996	6.03373	4.79313
1083.6	4.11496	8.10901	4.79838	6.03437	4.80706
1083.8	4.10439	8.10209	4.80474	6.03829	4.80203
1084	4.10299	8.09701	4.80219	6.03855	4.79876
1084.2	4.10317	8.10254	4.801	6.03463	4.79852
1084.4	4.11119	8.09692	4.80364	6.0323	4.80327
1084.6	4.1011	8.08366	4.79897	6.02971	4.79973
1084.8	4.10677	8.09883	4.80105	6.02979	4.80087
1085	4.10131	8.08954	4.80012	6.02804	4.79696
1085.2	4.10278	8.09017	4.79095	6.03489	4.7998
1085.4	4.1028	8.08915	4.79223	6.03271	4.80272
1085.6	4.10419	8.09103	4.80038	6.02754	4.79559
1085.8	4.09571	8.08832	4.79238	6.02407	4.78805
1086	4.10423	8.07784	4.79155	6.02036	4.79123
1086.2	4.09449	8.08436	4.79578	6.03159	4.80383
1086.4	4.09312	8.07625	4.79561	6.02729	4.78646
1086.6	4.09692	8.08444	4.79556	6.0132	4.79439
1086.8	4.09462	8.08531	4.79489	6.02425	4.80755
1087	4.0959	8.07571	4.79249	6.02169	4.78893
1087.2	4.0906	8.06883	4.79259	6.01483	4.79343
1087.4	4.09425	8.08364	4.79455	6.0208	4.79425
1087.6	4.09271	8.07497	4.79517	6.01718	4.79448
1087.8	4.09431	8.06463	4.78921	6.02192	4.78701
1088	4.09444	8.07038	4.79215	6.01361	4.79399
1088.2	4.09587	8.06637	4.79431	6.01153	4.78715
1088.4	4.09455	8.06987	4.79052	6.01344	4.78278
1088.6	4.09173	8.06603	4.78754	6.01682	4.78854
1088.8	4.08696	8.06171	4.79384	6.0087	4.78179
1089	4.08464	8.05663	4.79093	6.009	4.77548
1089.2	4.08754	8.05741	4.79072	6.014	4.78823
1089.4	4.08942	8.06045	4.79143	6.01229	4.78703
1089.6	4.08647	8.04769	4.78615	6.01367	4.7778
1089.8	4.08648	8.05978	4.79045	6.00545	4.78086
1090	4.0857	8.05719	4.78993	6.00477	4.78436
1090.2	4.08805	8.05353	4.77909	6.00697	4.7836
1090.4	4.08498	8.05336	4.78175	6.01002	4.78404
1090.6	4.08477	8.05037	4.79201	6.00166	4.78402
1090.8	4.08329	8.05015	4.78997	6.00315	4.7724
1091	4.08763	8.04937	4.78155	6.00512	4.78038
1091.2	4.08003	8.04832	4.79018	6.00301	4.78453
1091.4	4.0771	8.04031	4.78171	5.99968	4.77536
1091.6	4.08412	8.04782	4.78785	5.99558	4.77049
1091.8	4.07782	8.05104	4.78222	6.00227	4.78531
1092	4.07295	8.03197	4.78599	6.00237	4.77339
1092.2	4.07542	8.03685	4.78436	5.99801	4.77049
1092.4	4.07676	8.03983	4.78769	5.99843	4.77614
1092.6	4.07562	8.04329	4.78509	5.9975	4.77701
1092.8	4.07792	8.03378	4.78035	5.9987	4.77271
1093	4.07909	8.03324	4.78676	5.99588	4.77807
1093.2	4.0719	8.03613	4.78176	5.99304	4.77206
1093.4	4.08134	8.02721	4.77739	5.98885	4.76962
1093.6	4.07849	8.02667	4.78746	5.99663	4.77882
1093.8	4.0694	8.02422	4.78259	5.99458	4.77423
1094	4.06917	8.02861	4.776	5.98575	4.75944
1094.2	4.07098	8.03136	4.77645	5.99231	4.77539
1094.4	4.06929	8.03016	4.78364	5.99781	4.76947
1094.6	4.06632	8.01271	4.77903	5.98713	4.76339
1094.8	4.06363	8.02666	4.78348	5.98921	4.76917
1095	4.0698	8.02722	4.78186	5.98527	4.77225
1095.2	4.06421	8.01448	4.77632	5.98381	4.75828
1095.4	4.06815	8.01346	4.77884	5.98908	4.77152
1095.6	4.06415	8.02181	4.78014	5.98061	4.76588
1095.8	4.06195	8.01147	4.7775	5.97536	4.75729
1096	4.0672	8.0198	4.77738	5.98121	4.76343
1096.2	4.06904	8.00721	4.78414	5.98633	4.76607
1096.4	4.0565	8.01071	4.78208	5.97941	4.75847
1096.6	4.06118	8.01251	4.77786	5.97406	4.7584
1096.8	4.05776	8.01773	4.77588	5.97709	4.76623
1097	4.06086	8.00458	4.78159	5.98191	4.76504
1097.2	4.05408	8.00344	4.77854	5.97736	4.75553
1097.4	4.05869	8.01269	4.78027	5.97597	4.76385
1097.6	4.05407	8.00963	4.77409	5.96989	4.75569
1097.8	4.06043	8.00189	4.76913	5.97429	4.7573
1098	4.05941	8.00465	4.77832	5.98199	4.75912
1098.2	4.05251	8.0026	4.77973	5.97268	4.75395
1098.4	4.06425	7.99565	4.76987	5.97003	4.75484
1098.6	4.05682	7.99838	4.76912	5.98117	4.76861
1098.8	4.05834	7.99021	4.78108	5.97608	4.75192
1099	4.04697	7.99157	4.77326	5.96702	4.74788
1099.2	4.059	7.99446	4.77264	5.97532	4.7525
1099.4	4.05353	7.99765	4.77524	5.97253	4.75923
1099.6	4.05279	7.9831	4.77693	5.97373	4.74652
1099.8	4.04203	7.9871	4.76983	5.97093	4.74967
1100	4.05498	7.99527	4.77693	5.96837	4.75565
1100.2	4.05576	7.98821	4.76809	5.96912	4.75234
1100.4	4.04686	7.98947	4.76848	5.96483	4.74653
1100.6	4.05091	7.99009	4.77743	5.96479	4.7476
1100.8	4.04539	7.981	4.76605	5.95627	4.7476
1101	4.0545	7.98337	4.76272	5.96453	4.75279
1101.2	4.0451	7.98094	4.77455	5.96337	4.75278
1101.4	4.0373	7.97448	4.77228	5.96686	4.74518
1101.6	4.04886	7.97835	4.76377	5.95711	4.74397
1101.8	4.04863	7.98243	4.77029	5.95615	4.74434
1102	4.04009	7.96531	4.77044	5.96094	4.75154
1102.2	4.04174	7.97068	4.7672	5.95829	4.74252
1102.4	4.04936	7.97899	4.77179	5.95519	4.75078
1102.6	4.04515	7.97647	4.76086	5.9519	4.74202
1102.8	4.04314	7.96849	4.75632	5.95687	4.74553
1103	4.04352	7.96955	4.76735	5.95188	4.75661
1103.2	4.04905	7.97382	4.76866	5.94557	4.73521
1103.4	4.04663	7.96796	4.75888	5.95238	4.74215
1103.6	4.04399	7.97052	4.76516	5.9601	4.74512
1103.8	4.03616	7.95808	4.77174	5.95327	4.74477
1104	4.03613	7.96153	4.76649	5.94263	4.73728
1104.2	4.04623	7.96341	4.76034	5.94593	4.7458
1104.4	4.04179	7.96022	4.76856	5.95055	4.74325
1104.6	4.0312	7.95546	4.76522	5.94613	4.73524
1104.8	4.03563	7.96084	4.76393	5.9531	4.73409
1105	4.03922	7.96138	4.76286	5.95211	4.73999
1105.2	4.03987	7.94956	4.75896	5.94716	4.7432
1105.4	4.03586	7.95196	4.76013	5.95279	4.7417
1105.6	4.03349	7.95279	4.76895	5.94825	4.73682
1105.8	4.03538	7.95834	4.75521	5.93763	4.73178
1106	4.03967	7.959	4.75421	5.9399	4.73756
1106.2	4.03389	7.94757	4.76969	5.94776	4.7443
1106.4	4.02237	7.95362	4.76611	5.94167	4.73343
1106.6	4.02485	7.9486	4.7625	5.93705	4.73613
1106.8	4.03383	7.95379	4.75998	5.93943	4.73963
1107	4.02087	7.94756	4.75962	5.94189	4.73172
1107.2	4.02185	7.94111	4.76544	5.93575	4.72536
1107.4	4.02962	7.95226	4.76453	5.93275	4.73579
1107.6	4.03153	7.94492	4.75301	5.93247	4.72545
1107.8	4.02782	7.94002	4.75119	5.93965	4.73153
1108	4.03213	7.9386	4.76429	5.93969	4.73956
1108.2	4.02674	7.94187	4.76373	5.93337	4.72855
1108.4	4.03425	7.94068	4.75354	5.93022	4.73038
1108.6	4.03444	7.94472	4.74109	5.94039	4.74
1108.8	4.02668	7.93566	4.76162	5.93651	4.73113
1109	4.01788	7.93144	4.76031	5.93019	4.72032
1109.2	4.03114	7.94012	4.75519	5.937	4.7294
1109.4	4.0276	7.93726	4.75735	5.93199	4.72821
1109.6	4.02281	7.92765	4.75286	5.93005	4.71947
1109.8	4.01645	7.93123	4.75613	5.92909	4.73427
1110	4.02309	7.93863	4.76065	5.92809	4.72936
1110.2	4.02831	7.93642	4.75187	5.92244	4.72112
1110.4	4.02394	7.92664	4.75065	5.9252	4.72823
1110.6	4.01535	7.92628	4.76006	5.93174	4.7339
1110.8	4.01329	7.9265	4.74843	5.92535	4.71606
1111	4.02885	7.92738	4.74806	5.92031	4.72945
1111.2	4.02222	7.92614	4.7492	5.92775	4.72626
1111.4	4.00657	7.91721	4.75577	5.92936	4.72162
1111.6	4.01482	7.91773	4.754	5.92093	4.72121
1111.8	4.02539	7.92587	4.74457	5.92541	4.72942
1112	4.01548	7.92146	4.74887	5.92018	4.72365
1112.2	4.01217	7.92084	4.7545	5.91967	4.71706
1112.4	4.01171	7.9205	4.75488	5.9197	4.72335
1112.6	4.01178	7.91881	4.75214	5.91196	4.71766
1112.8	4.0188	7.92179	4.74277	5.91816	4.71456
1113	4.02184	7.92498	4.75474	5.91901	4.72593
1113.2	4.00962	7.91089	4.75782	5.91998	4.71829
1113.4	4.0139	7.90743	4.74059	5.91632	4.71136
1113.6	4.01799	7.91777	4.74184	5.9136	4.71808
1113.8	4.0124	7.90373	4.75453	5.91894	4.71655
1114	4.0034	7.90509	4.7516	5.91352	4.71038
1114.2	4.01186	7.90929	4.7503	5.92052	4.7142
1114.4	4.0157	7.91028	4.74865	5.91584	4.72098
1114.6	4.00766	7.90507	4.74634	5.91358	4.7146
1114.8	4.00263	7.90837	4.74911	5.91392	4.71254
1115	4.00716	7.90913	4.75043	5.9099	4.71163
1115.2	4.01188	7.9114	4.73935	5.90856	4.70944
1115.4	4.00727	7.90496	4.73914	5.91421	4.71512
1115.6	4.00678	7.89759	4.7508	5.91551	4.71777
1115.8	4.00372	7.8977	4.74809	5.90495	4.69888
1116	4.01205	7.90445	4.73984	5.90229	4.7063
1116.2	4.00541	7.90676	4.7433	5.91083	4.71653
1116.4	3.99599	7.88911	4.75108	5.91042	4.7072
1116.6	3.99799	7.89611	4.74264	5.90535	4.70802
1116.8	4.01136	7.89634	4.74265	5.90287	4.70778
1117	4.00668	7.89744	4.74266	5.90609	4.7058
1117.2	4.00169	7.88862	4.74775	5.90594	4.70877
1117.4	4.00387	7.89387	4.74254	5.90375	4.71475
1117.6	4.00296	7.89703	4.74687	5.90134	4.70432
1117.8	4.00703	7.89066	4.73368	5.89381	4.70262
1118	4.00232	7.89334	4.74503	5.90326	4.70893
1118.2	3.99726	7.88961	4.74685	5.90018	4.69759
1118.4	3.99713	7.88489	4.74128	5.89446	4.68997
1118.6	4.00079	7.89248	4.73402	5.90185	4.71153
1118.8	3.99665	7.87953	4.74262	5.90494	4.70601
1119	3.99015	7.8772	4.73972	5.89709	4.69871
1119.2	4.00031	7.88576	4.73525	5.89708	4.69769
[truncated: 1,003 more rows]

## Sheet: Fig. 3
Fig. 3A
	LGP2
	None	100 bp dsRNA	1 kb dsRNA	100 bp dsDNA	1 kb dsDNA	1 kb ssRNA	1 kB DNA:RNA	1 kB DNA:RNA +RNaseH	4 kB circular dsRNA
Rep.1	0	1.12109	1	0.899791	0.903967	0.83945	1.2156	0.963303	1.06422
Rep.2	0	1.15962	1	0.819231	0.880769	0.723214	1.26339	1.00893	1.15179
Rep.3	0	1.06038	1	0.767925	0.8
	MDA5
Rep.1	0	0.106061	1	-0.018939	0.07197	0.0876404	0.123596	0.0426966	1.00324
Rep.2	0	0.18	1	-0.0166667	0.07	0.0409091	0.0340909	0.00568182	1.02793
Rep.3	0	0.0634006	1	-0.0979827	0	0	0.107584	0.0388007	0.990011
Fig. 3B (left panel)				Fig. 3B (right panel)
Fig. 3C
	LGP2 NTPase assay
	ATP	CTP	GTP	UTP
Rep.1	100	41.9708	37.9562	9.48905		Rep.1
Rep.2	100	38.59	37.8479	0		Rep.2
Rep.3	100	35.4497	37.3898	0		Rep.3
	MDA5 NTPase assay
	ATP	CTP	GTP	UTP
Rep.1	100	0	0	0
Rep.2	99	0	1	0
Rep.3	100	0	4	0
Fig. 3D
	MDA5 ATPase with NTP preincubation
	ATP	+CTP	+GTP	+UTP
Rep.1	100	103.822	108.015	110.481
Rep.2	100	102.709	108.005	110.837
Rep.3	100	96.2637	78.3516	95.6044
	MDA5 ATPase with NTP addition
	ATP	+CTP	+GTP	+UTP
Rep.1	100	96.5116	91.7442	98.3721
Rep.2	100	100	98.818	101.3
Rep.3	100	100.711	102.133	100.711

## Sheet: Fig. 4
Fig. 4B					Fig. 4C
Filament length of MDA5:LGP2 mixtures						ATPase activity of MDA5:LGP2 mixtures with RNA limiting
1:0	1:1	1:2	1:10		Rep.1	0.869	0.775	0.741
273.216	133.731	31.315	56.74		Rep.2	0.889	0.772	0.67
311.863	127.99	52.549	39.852		Rep.3	0.937	0.858	0.784
166.841	173.356	77.642	78.612
185.439	138.353	86.488	47.318
183.076	136.241	39.421	63.27
292.213	127.422	27.594	40.171
224.765	112.821	48.292	53.801
205.948	128.198	30.643	59.114
213.849	105.799	51.496	31.966
240.353	142.636	70.91	50.482
299.769	136.597	93.441	91.438
297.802	92.823	75.735	80.716
144.934	131.341	56.59	43.188
233.694	109.27	55.795	29.651
225.944	230.464	57.369	46.062
176.5	113.1	80.906	41.237
230.164	142.534	43.565	32.204
222.923	194.666	75.639	41.542
140.483	261.229	42.763	32.214
229.93	226.828	30.903	42.619
203.737	106.349	30.629	21.466
276.774	164.665	81.771	39.762
163.775	151.065	26.175	63.41
140.358	108.437	38.763	46.99
242.697	114.417	52.132	39.762
201.174	108.996	31.119	52.997
172.527	223.06	67.799	63.41
151.19	168.782	33.797	46.99
141.141	89.373	81.723	39.377
190.341	181.157	25.8	57.856
197.094	158.804	61.187	70.127
257.882	141.069	87.643	81.53
204.695	62.353	66.455	40.456
211.299	53.463	76.791	94.104
235.706	85.839	54.107	39.233
287.359	114.759	38.338	80.438
195.235	55.305	66.855	42.627
269.907	108.034	46.718	45.004
228.242	119.884	87.778	50.475
188.901	128.087	78.964	49.439
167.572	104.481	57.29	25.341
195.668	139.839	37.637	15.326
93.489	151.225	38.787	32.032
42.592	58.307	34.614	39.782
69.998	133.8	85.343	21.768
111.048	105.215	72.125	27.854
133.318	174.116	81.44	53.695
32.383	130.686	58.886	39.8
48.685	253.084	81.345
66.248	176.793	64.192
44.587	125.299	46.91
43.424	196.287	36.281
124.227	23.141	33.395
115.745	66.385
73.276	127.361
121.599	102.109
	166.6
	228.856
	84.397
	213.349
	109.019
	76.383
	127.613
	125.008

## Sheet: Fig. 6
Fig. 6
Filament length of MDA5:LGP2 mixtures with ATP							Filament length of MDA5:LGP2 mixtures without ATP
No LGP2	WT LGP2	LGP2 K602A	LGP2 ΔC8	LGP2 ΔC14	LGP2 ΔC16		No LGP2	WT LGP2	LGP2 K602A	LGP2 ΔC8	LGP2 ΔC14	LGP2 ΔC16
152.822	201.201	227.333	227.355	296.17	227.431		167.895	244.387	200.832	240.129	131.561	238.303
254.435	134.598	94.375	224.024	259.175	230.351		153.556	75.137	239.554	238.318	192.785	236.913
106.023	119.659	156.647	121.728	171.206	209.66		151.301	231.062	223.084	238.008	172.295	207.202
228.688	132.737	185.794	135.67	224.804	96.516		204.794	247.897	277.978	138.972	245.328	175.693
229.091	134.8	215.383	188.312	147.287	210.296		247.141	209.948	175.465	164.633	177.825	72.175
156.803	178.769	197.854	115.24	233.067	230.908		210.009	223.42	147.934	240.014	244.195	50.673
232.337	74.595	83.232	139.842	224.336	234.095		218.864	57.218	147.812	226.086	219.928	219.898
232.164	239.805	62.902	276.58	118.966	136.466		217.839	131.124	120.819	229.81	201.91	217.823
207.052	135.903	179.05	227.041	200.39	176.508		80.29	235.783	242.841	243.571	138.33	218.661
196.396	76.838	109.944	237.831	218.764	197.837		91.757	234.671	239.349	170.547	171.377	205.864
135.345	200.593	79.541	137.227	213.87	231.347		138.899	236.413	174.546	100.793	239.599	111.151
167.808	170.853	101.208	227.313	221.208	205.801		233.84	204.442	218.499	251.055	147.961	159.988
69.59	110.237	162.149	290.078	67.647	176.436		186.185	204.173	224.317	227.478	271.031	216.069
225.252	84.303	213.24	243.981	204.429	239.947		197.98	233.857	243.975	271.677	72.325	289.587
107.453	44.041	205.835	260.843	252.985	227.627		100.844	67.871	150.406	73.772	88.207	280.341
136.465	162.653	194.012	226.274	242.133	212.734		134.868	208.213	227.809	194.534	240.525	280.341
191.541	204.3	90.304	190.144	210.657	241.238		143.942	220.304	95.961	223.729	232.713	241.207
207.816	58.006	130.309	317.091	124.7	209.088		156.579	326.066	138.965	156.748	228.212	197.507
194.027	218.337	90.517	212.108	222.72	110.929		149.344	200.401	226.156	213.492	157.543	229.822
208.977	155.828	142.225	236.693	214.05	108.61		174.33	227.312	69.587	178.139	153.163	80.774
207.979	125.666	206.64	158.644	121.045	236.833		110.469	231.048	223.172	236.817	65.316	213.209
44.121	109.497	67.637	128.672	48.713	224.088		170.268	234.299	243.591	173.629	103.86	225.011
151.914	140.487	203.288	221.434	144.112	234.883		225.235	52.494	211.637	226.089		120.493
60.332	74.322	39.772	248.13	68.659	226.005		89.857	47.458	119.262	236.698		203.185
116.338	111.594	219.825	234.533	46.323	243.019		208.879	225.322	235.841	301.379		237.313
191.89	157.968	219.3	229.085	211.079	236.767		228.359	221.072	232.733	74.555		219.225
210.895	178.481	223.655	75.848	213.153	153.457		238.329	183.206	244.766	245.589		189.807
69.767	44.598	210.712	115.638	188.781	232.307		156.036	213.851	210.403	83.747		207.909
178.443	225.596	222.855	234.843	173.161	93.607		220.699	199.776	152.241			219.024
181.937	235.779	27.606	169.733	219.325	174.037		245.577	226.407	212.502			103.43
98.8	181.333	101.648	139.973	196.089	209.347		180.75	168.97	241.991			174.592
167.688	216.474	137.376	229.285	127.589	220.804			217.634	95.03			214.559
123.701	204.362	89.509	147.582	68.791	222.426			226.947	81.778			110.399
172.866	77.35	67.569	238.586	226.294	156.738			195.311	221.667
222.7	164.672	125.617	207.46	215.133	226.815			172.784	77.112
216.937	79.618	42.522	202.773	218.271	216.325
198.929	209.294	157.264	142.371	173.508	123.724
42.756		68.477	250.99	213.31	115.19
81.936		222.86	250.916	236.236	205.984
158.789			171.548	150.452	274.68
55.893			218.238	224.468	229.337
60.17			165.183	66.079	260.962
209.376			204.866		152.714
190.448			49.059		136.712
203.476			43.04		164.911
168.989			90.174		128.289
312.64					199.378
292.3					192.488
316.838

## Sheet: Fig. S1
Fig. S1A
	ATPase activity of WT vs R338G MDA5
	MDA5 WT	R338G
Rep.1	85.8561	4.21836
Rep.2	114.144	14.3921
Rep.3	104.792	8.30671
Rep.4	95.2077	6.38978
Rep.5	100	6.25
Rep.6	115.31	13.5172
Rep.7	122.759	5.7931
Rep.8	87.4483	2.48276
	ATPase activity of LGP2 mutants
	K30G	R32G	K30G	R32G	WT
Rep.1	0.00733333	0.0173333	0.0283333	0.116333	0.300333
Rep.2	-0.0046667	-0.0006667	0.00533333	0.0883333	0.239333
Rep.3	0.0163333	0.00333333	-0.0146667	0.0843333	0.163333
Fig. S1B
Apyrase (nM)	Phosphate generated (µM)
	Rep.1	Rep.2
200	30.8334	31.0932
180	26.8493	21.9125
160	24.8572	28.8413
140	19.2276	24.0777
120	19.574	20.8732
100	19.3142	18.3614
80	13.4246	12.8184
60	7.88156	8.92089
40	5.88952	5.97613
20	1.6456	2.68493
0	0.173221	-0.173221

## Sheet: Fig. S2
Fig. S2
BLI with 300-bp dsRNA							BLI with 40-nt dsRNA							BLI with 1 kb dsRNA and LGP2 with mutations at predicted MDA5 interface							BLI with 1 kb dsRNA, MDA5 and LGP2 with mutations at predicted MDA5 interface
Time (s)	MDA5-WT	LGP2-WT	LGP2-K30G	MDA5-WT-LGP2-WT	MDA5-WT-LGP2-K30G		Time (s)	MDA5-WT	LGP2-WT	LGP2-K30G	MDA5-WT-LGP2-WT	MDA5-WT-LGP2-K30G		Time (s)	LGP2 WT	LGP2 K602A	LGP2 ΔC8	LGP2 ΔC14	LGP2 ΔC16		Time (s)	MDA5+LGP2 WT	MDA5+LGP2 K602A	MDA5+LGP2 ΔC8	MDA5+LGP2 ΔC14	MDA5+LGP2 ΔC16	MDA5
719.998	1.17951	1.19831	1.24025	1.17882	1.04797		719.999	0.0234335	0.0219528	0.133293	0.0428682	-0.0940379		-50	0.284376	0.236671	0.411413	0.309962	0.347807		-50	0.391888	0.316903	0.411966	0.331669	0.371678	0.322406
720.198	1.2036	1.20843	1.25538	1.21726	1.08468		720.199	0.0395308	0.0550698	0.142288	0.0684705	-0.0517067		-49.8	0.287758	0.241759	0.414214	0.314534	0.343067		-49.8	0.390939	0.306287	0.412093	0.326159	0.381402	0.317844
720.398	1.23053	1.23506	1.27084	1.27511	1.14825		720.399	0.0673436	0.091851	0.168119	0.0960051	0.00264668		-49.6	0.284775	0.224993	0.409348	0.317291	0.348206		-49.6	0.392381	0.310217	0.413937	0.332654	0.381647	0.326067
720.598	1.28638	1.27886	1.28552	1.3467	1.21873		720.599	0.102695	0.137139	0.192356	0.143064	0.0318402		-49.4	0.27498	0.2303	0.40998	0.318515	0.347102		-49.4	0.391102	0.322038	0.411602	0.32786	0.373655	0.331084
720.798	1.36848	1.31859	1.30408	1.42512	1.29425		720.799	0.129617	0.193283	0.210821	0.182107	0.0674939		-49.2	0.281489	0.232461	0.415085	0.311413	0.342189		-49.2	0.396991	0.32166	0.412709	0.331913	0.371982	0.31655
720.998	1.42512	1.35992	1.31843	1.50517	1.36061		720.999	0.160374	0.241265	0.226458	0.214609	0.107191		-49	0.281366	0.23088	0.417835	0.312993	0.340598		-49	0.395752	0.308517	0.410701	0.328792	0.379282	0.314682
721.198	1.48942	1.40836	1.33571	1.58399	1.43448		721.199	0.184818	0.296172	0.249514	0.249017	0.147275		-48.8	0.286544	0.229522	0.410894	0.315091	0.348396		-48.8	0.389168	0.308994	0.411302	0.328038	0.38291	0.332493
721.398	1.57113	1.45848	1.35497	1.66964	1.50844		721.399	0.208019	0.334905	0.270456	0.273338	0.161992		-48.6	0.279646	0.224123	0.412036	0.311398	0.347067		-48.6	0.395129	0.317287	0.411143	0.326052	0.376094	0.328117
721.598	1.63422	1.50394	1.36915	1.74238	1.57191		721.599	0.230922	0.381424	0.289519	0.300321	0.186855		-48.4	0.280619	0.220491	0.412407	0.3121	0.34		-48.4	0.396281	0.316005	0.409995	0.329544	0.372609	0.318698
721.798	1.69154	1.55901	1.39036	1.80864	1.63617		721.799	0.24805	0.430593	0.302767	0.331373	0.214812		-48.2	0.284111	0.232828	0.420918	0.312566	0.343887		-48.2	0.389568	0.309081	0.407309	0.330919	0.373663	0.319225
721.998	1.76438	1.61714	1.40356	1.88137	1.70185		721.999	0.266176	0.469897	0.324403	0.347171	0.239408		-48	0.282326	0.232978	0.412711	0.316622	0.342312		-48	0.389942	0.314811	0.409844	0.327444	0.382754	0.326594
722.198	1.81761	1.66972	1.41843	1.94891	1.76292		722.199	0.27929	0.511353	0.338807	0.359506	0.24959		-47.8	0.281667	0.222284	0.407434	0.310141	0.348101		-47.8	0.39823	0.312613	0.4131	0.327205	0.377801	0.32683
722.398	1.87046	1.71584	1.44271	2.01697	1.82832		722.399	0.288943	0.557899	0.359738	0.388559	0.255295		-47.6	0.281234	0.224902	0.410445	0.309836	0.344284		-47.6	0.395027	0.318289	0.41023	0.327677	0.378677	0.32499
722.598	1.94379	1.78128	1.45528	2.08341	1.87884		722.599	0.306159	0.599137	0.37659	0.403649	0.279089		-47.4	0.283027	0.2361	0.410222	0.31325	0.339497		-47.4	0.389257	0.315806	0.413193	0.323646	0.372184	0.322534
722.798	1.98864	1.8258	1.47238	2.13707	1.92671		722.799	0.315074	0.626385	0.380821	0.409382	0.293938		-47.2	0.284619	0.23884	0.414895	0.311267	0.344241		-47.2	0.391218	0.311404	0.411824	0.327017	0.376878	0.320991
722.998	2.0279	1.88047	1.48427	2.1987	1.99091		722.999	0.324794	0.666769	0.403734	0.431003	0.306441		-47	0.278819	0.226839	0.410115	0.314731	0.347963		-47	0.395952	0.320225	0.409242	0.324959	0.373227	0.332785
723.198	2.09213	1.93484	1.50822	2.24981	2.04182		723.199	0.339446	0.705799	0.416315	0.44219	0.308287		-46.8	0.284275	0.228158	0.410886	0.314104	0.35097		-46.8	0.393894	0.322115	0.413977	0.329656	0.373435	0.324806
723.398	2.14281	1.98667	1.51807	2.30689	2.08263		723.399	0.344862	0.739138	0.428079	0.461791	0.321549		-46.6	0.28426	0.237362	0.414921	0.31335	0.344111		-46.6	0.391484	0.315232	0.415407	0.324536	0.371162	0.315001
723.598	2.17032	2.04341	1.53752	2.35688	2.13003		723.599	0.350501	0.774617	0.444201	0.462879	0.338736		-46.4	0.280897	0.234267	0.4132	0.318366	0.341219		-46.4	0.390121	0.314514	0.409471	0.334246	0.374251	0.326373
723.798	2.22625	2.10233	1.55361	2.41081	2.17827		723.799	0.360705	0.811137	0.458277	0.480996	0.34373		-46.2	0.280855	0.226082	0.406609	0.311439	0.353763		-46.2	0.391079	0.308663	0.413476	0.326985	0.373808	0.335286
723.998	2.28044	2.15421	1.56436	2.45133	2.2214		723.999	0.368357	0.838623	0.466401	0.489983	0.340499		-46	0.282446	0.223748	0.413366	0.312469	0.340357		-46	0.394364	0.319811	0.413294	0.328521	0.375991	0.323125
724.198	2.30231	2.19964	1.57862	2.4947	2.25885		724.199	0.377208	0.869208	0.482975	0.5075	0.355676		-45.8	0.28255	0.227628	0.409818	0.311529	0.342206		-45.8	0.390618	0.312976	0.408841	0.332043	0.371387	0.312425
724.398	2.33962	2.26955	1.59774	2.54827	2.29504		724.399	0.379293	0.908454	0.495959	0.511828	0.371591		-45.6	0.281317	0.234466	0.409737	0.318068	0.34244		-45.6	0.386604	0.305941	0.410566	0.331452	0.377461	0.324269
724.598	2.38054	2.32238	1.61006	2.57952	2.33178		724.599	0.383667	0.930361	0.503871	0.519017	0.376222		-45.4	0.278443	0.232267	0.408619	0.316524	0.352135		-45.4	0.397085	0.312003	0.41828	0.324514	0.381065	0.32727
724.798	2.40396	2.36396	1.62798	2.60745	2.36544		724.799	0.392282	0.960197	0.510314	0.538097	0.373157		-45.2	0.286598	0.219223	0.409425	0.312416	0.342807		-45.2	0.397479	0.317814	0.412653	0.329241	0.370825	0.325295
724.998	2.43331	2.42419	1.64264	2.64353	2.39456		724.999	0.396724	0.99731	0.522813	0.547149	0.384181		-45	0.280188	0.232491	0.412551	0.311366	0.346608		-45	0.387667	0.318917	0.410407	0.326725	0.375117	0.322912
725.198	2.47491	2.48068	1.65355	2.67481	2.41996		725.199	0.405553	1.0269	0.532391	0.550485	0.396586		-44.8	0.280637	0.24088	0.415875	0.320152	0.338033		-44.8	0.393287	0.312936	0.416008	0.328504	0.376572	0.31675
725.398	2.48063	2.53	1.66906	2.70056	2.4491		725.399	0.409918	1.04733	0.544853	0.552333	0.4048		-44.6	0.28061	0.230136	0.406742	0.317455	0.344619		-44.6	0.399268	0.312044	0.411925	0.329388	0.381102	0.326042
725.598	2.51274	2.58363	1.68587	2.72964	2.47769		725.599	0.41505	1.08155	0.558722	0.570845	0.399317		-44.4	0.282032	0.219359	0.406191	0.312588	0.346442		-44.4	0.393546	0.316046	0.412627	0.321792	0.373212	0.329984
725.798	2.55211	2.63522	1.69904	2.75551	2.50005		725.799	0.415466	1.10966	0.560893	0.57539	0.403107		-44.2	0.28255	0.230981	0.414541	0.316258	0.338329		-44.2	0.393302	0.323126	0.418617	0.322752	0.375337	0.320114
725.998	2.55803	2.69308	1.70752	2.78288	2.51162		725.999	0.419415	1.1321	0.568173	0.573601	0.416495		-44	0.27947	0.236955	0.414355	0.311203	0.34187		-44	0.391976	0.304177	0.414008	0.326533	0.378081	0.31729
726.198	2.56956	2.74267	1.73124	2.80536	2.53154		726.199	0.425012	1.16165	0.584651	0.588559	0.434317		-43.8	0.282767	0.2234	0.40509	0.315093	0.349904		-43.8	0.390349	0.310423	0.407476	0.329064	0.378983	0.331237
726.398	2.60234	2.79741	1.74636	2.82624	2.56262		726.399	0.433546	1.19196	0.59515	0.596449	0.421708		-43.6	0.280709	0.224495	0.411671	0.314123	0.344607		-43.6	0.395856	0.315135	0.414165	0.32429	0.376775	0.328126
726.598	2.61009	2.83966	1.75635	2.84746	2.57274		726.599	0.437763	1.21797	0.597094	0.604895	0.430489		-43.4	0.285137	0.222834	0.408321	0.311479	0.34564		-43.4	0.397279	0.313537	0.412647	0.328136	0.373211	0.319277
726.798	2.62464	2.89843	1.76991	2.86668	2.58073		726.799	0.43828	1.23827	0.60744	0.613891	0.44458		-43.2	0.279176	0.231143	0.412805	0.306848	0.339539		-43.2	0.38885	0.309938	0.405976	0.331644	0.37608	0.317738
726.998	2.64258	2.95814	1.78446	2.88625	2.60229		726.999	0.441464	1.26214	0.618045	0.618169	0.448995		-43	0.286212	0.234638	0.41316	0.314595	0.34339		-43	0.39151	0.311234	0.408489	0.324945	0.380659	0.328464
727.198	2.65617	3.00315	1.79758	2.90322	2.62092		727.199	0.438734	1.28704	0.620156	0.621177	0.435933		-42.8	0.284569	0.224081	0.410639	0.313898	0.348909		-42.8	0.401521	0.316056	0.412622	0.327901	0.377247	0.333274
727.398	2.6648	3.05027	1.81229	2.91978	2.63538		727.399	0.446205	1.31529	0.631327	0.634916	0.44775		-42.6	0.284648	0.223649	0.412578	0.313481	0.344536		-42.6	0.391825	0.316134	0.408274	0.32891	0.37262	0.32694
727.598	2.68658	3.10712	1.83104	2.93943	2.63992		727.599	0.454476	1.34058	0.641913	0.647965	0.461789		-42.4	0.28079	0.241813	0.412166	0.312033	0.34094		-42.4	0.392633	0.311124	0.404479	0.328361	0.374512	0.321375
727.798	2.6923	3.15476	1.84035	2.95525	2.65594		727.799	0.455228	1.35759	0.646669	0.648114	0.462917		-42.2	0.283943	0.236157	0.412542	0.316269	0.341104		-42.2	0.391593	0.310872	0.410419	0.326565	0.380364	0.321937
727.998	2.69607	3.20495	1.86002	2.97965	2.67803		727.999	0.459703	1.37815	0.654152	0.649488	0.456306		-42	0.282804	0.225778	0.410682	0.316234	0.351507		-42	0.396136	0.314595	0.411494	0.331828	0.373548	0.331119
728.198	2.72163	3.25704	1.87377	2.99141	2.68697		728.199	0.46414	1.40921	0.665931	0.669201	0.460307		-41.8	0.279804	0.226174	0.411877	0.315467	0.346013		-41.8	0.397756	0.320857	0.415759	0.325669	0.373543	0.32856
728.398	2.73031	3.2994	1.88154	3.01202	2.69337		728.399	0.464243	1.43685	0.664116	0.666628	0.477846		-41.6	0.283669	0.240601	0.417601	0.312118	0.338987		-41.6	0.390927	0.312682	0.413368	0.327566	0.376684	0.310811
728.598	2.72602	3.34507	1.90273	3.02756	2.70526		728.599	0.470569	1.45509	0.672956	0.676291	0.479071		-41.4	0.284602	0.230405	0.408526	0.314656	0.338432		-41.4	0.38966	0.313246	0.407915	0.334974	0.375591	0.325298
728.798	2.75015	3.40527	1.91843	3.05347	2.72393		728.799	0.473009	1.48044	0.686274	0.68398	0.475137		-41.2	0.283386	0.231252	0.409712	0.316965	0.356281		-41.2	0.391943	0.313789	0.414004	0.32615	0.378702	0.334803
728.998	2.76456	3.45311	1.92368	3.06422	2.73943		728.999	0.47068	1.49774	0.685817	0.68912	0.478507		-41	0.280387	0.225463	0.413843	0.313655	0.347386		-41	0.399057	0.321467	0.415152	0.329474	0.37862	0.32344
729.198	2.76152	3.49123	1.94186	3.084	2.74044		729.199	0.472731	1.52472	0.693561	0.699775	0.485472		-40.8	0.281036	0.226503	0.412161	0.311605	0.344203		-40.8	0.386897	0.314503	0.409105	0.331584	0.374919	0.314204
729.398	2.77582	3.54725	1.95455	3.10373	2.75453		729.399	0.480213	1.54757	0.701924	0.700704	0.496146		-40.6	0.282713	0.241598	0.411145	0.312925	0.34484		-40.6	0.388028	0.309436	0.410481	0.328059	0.373314	0.327043
729.598	2.79501	3.60033	1.96668	3.1266	2.77083		729.599	0.481346	1.55695	0.705865	0.7062	0.482772		-40.4	0.280692	0.234689	0.410325	0.319196	0.346123		-40.4	0.393343	0.310171	0.412175	0.32703	0.37779	0.326702
729.798	2.79919	3.63877	1.9832	3.14229	2.79115		729.799	0.479857	1.5806	0.713853	0.712476	0.48924		-40.2	0.279948	0.222564	0.408968	0.313878	0.347845		-40.2	0.394018	0.318221	0.41181	0.330358	0.37538	0.326493
729.998	2.81174	3.68804	1.99539	3.15607	2.79658		729.999	0.49096	1.61182	0.71746	0.718815	0.495732		-40	0.278127	0.356633	0.372043	0.306355	0.342389		-40	0.336489	0.319587	0.360655	0.320838	0.331814	0.317958
730.198	2.83116	3.7395	2.0032	3.18134	2.80445		730.199	0.484687	1.62722	0.724924	0.729234	0.503192		-39.8	0.276087	0.358294	0.379226	0.303191	0.337461		-39.8	0.333408	0.313128	0.365633	0.315101	0.334094	0.315861
730.398	2.832	3.77862	2.01913	3.19898	2.82352		730.399	0.489961	1.6451	0.726568	0.730292	0.504425		-39.6	0.278944	0.355925	0.372388	0.305798	0.349699		-39.6	0.319682	0.319448	0.361296	0.317388	0.330719	0.31261
730.598	2.84409	3.82149	2.03408	3.21912	2.84188		730.599	0.493253	1.66945	0.746307	0.739371	0.501752		-39.4	0.28148	0.352584	0.370942	0.308508	0.341082		-39.4	0.330895	0.323249	0.359285	0.315946	0.332091	0.32126
730.798	2.87412	3.87333	2.04773	3.24111	2.85063		730.799	0.496674	1.68708	0.741241	0.73827	0.512447		-39.2	0.280617	0.355055	0.369278	0.30155	0.337358		-39.2	0.332662	0.315796	0.36688	0.317994	0.332439	0.314637
730.998	2.86915	3.91412	2.05826	3.26106	2.85126		730.999	0.491707	1.71126	0.741774	0.745324	0.513648		-39	0.274962	0.353835	0.369196	0.30629	0.343392		-39	0.324174	0.314563	0.368558	0.317404	0.330702	0.314366
731.198	2.88454	3.9673	2.07742	3.27711	2.87233		731.199	0.499661	1.72363	0.751916	0.751338	0.52304		-38.8	0.276574	0.347956	0.375986	0.302395	0.338183		-38.8	0.323963	0.315665	0.354672	0.314454	0.328941	0.319795
731.398	2.90258	4.01486	2.09177	3.29494	2.88993		731.399	0.50307	1.74761	0.764958	0.756724	0.510558		-38.6	0.284816	0.361145	0.373528	0.307092	0.337875		-38.6	0.328678	0.31653	0.358726	0.313827	0.328198	0.313606
731.598	2.91364	4.05292	2.09992	3.32	2.89949		731.599	0.501839	1.76617	0.762589	0.762303	0.520186		-38.4	0.283412	0.349279	0.361566	0.307036	0.337654		-38.4	0.328537	0.314985	0.362139	0.314552	0.335475	0.313831
731.798	2.91968	4.09635	2.12035	3.33855	2.90959		731.799	0.505104	1.78561	0.766304	0.77138	0.536112		-38.2	0.274676	0.350714	0.371378	0.30139	0.340185		-38.2	0.326237	0.314831	0.362485	0.31879	0.330784	0.318146
731.998	2.93883	4.14841	2.13102	3.36559	2.9239		731.999	0.508163	1.81084	0.777061	0.769351	0.533312		-38	0.270078	0.354008	0.372781	0.301061	0.33397		-38	0.331458	0.311525	0.363226	0.308665	0.329068	0.314888
732.198	2.94538	4.1897	2.14262	3.3892	2.9451		732.199	0.510072	1.81816	0.779303	0.776097	0.528451		-37.8	0.276709	0.353481	0.369584	0.307426	0.340086		-37.8	0.322972	0.321092	0.359299	0.31118	0.327492	0.315996
732.398	2.95749	4.22271	2.15253	3.4024	2.9578		732.399	0.512574	1.84765	0.786624	0.785181	0.536077		-37.6	0.274512	0.350404	0.366375	0.304064	0.337795		-37.6	0.331508	0.318771	0.357408	0.319758	0.322122	0.315492
732.598	2.98679	4.27927	2.17326	3.43128	2.96829		732.599	0.514037	1.8617	0.786062	0.788872	0.544871		-37.4	0.272882	0.348779	0.370596	0.299234	0.33775		-37.4	0.331633	0.316022	0.363058	0.31585	0.326521	0.308386
732.798	2.98581	4.32072	2.17601	3.45179	2.97879		732.799	0.512587	1.87367	0.786625	0.792667	0.54445		-37.2	0.272702	0.348251	0.361276	0.301278	0.337828		-37.2	0.321751	0.314092	0.362026	0.315299	0.326184	0.305773
732.998	2.99199	4.35881	2.19226	3.46876	3.00239		732.999	0.517126	1.9013	0.796185	0.792335	0.540261		-37	0.275392	0.351577	0.370409	0.298032	0.343757		-37	0.323758	0.315502	0.360743	0.315052	0.327319	0.315182
733.198	3.03153	4.40926	2.20746	3.49143	3.01675		733.199	0.517918	1.92158	0.804113	0.806522	0.538368		-36.8	0.278598	0.352255	0.367582	0.311584	0.337512		-36.8	0.332253	0.31417	0.357762	0.314589	0.332808	0.314836
733.398	3.03789	4.44352	2.21557	3.51923	3.02008		733.399	0.518259	1.93722	0.804843	0.80779	0.548005		-36.6	0.275028	0.347616	0.366787	0.304469	0.335999		-36.6	0.329248	0.313914	0.363347	0.3202	0.328133	0.313628
733.598	3.03438	4.48379	2.22618	3.54158	3.03333		733.599	0.522319	1.95302	0.809514	0.80983	0.553766		-36.4	0.268331	0.349287	0.366553	0.298797	0.339231		-36.4	0.325629	0.316598	0.363563	0.312243	0.33137	0.317208
733.798	3.0679	4.53049	2.24267	3.56447	3.06378		733.799	0.529172	1.96763	0.8208	0.817521	0.546577		-36.2	0.276771	0.343765	0.374968	0.303107	0.335692		-36.2	0.32674	0.314445	0.354457	0.314117	0.330723	0.313105
733.998	3.08187	4.5715	2.25263	3.58887	3.07702		733.999	0.526504	1.98474	0.819701	0.817055	0.542592		-36	0.280781	0.350913	0.364425	0.305273	0.334835		-36	0.32966	0.319086	0.356404	0.30953	0.333458	0.311215
734.198	3.08455	4.6049	2.26853	3.61425	3.085		734.199	0.525327	2.00628	0.821528	0.826906	0.557556		-35.8	0.278434	0.353777	0.366676	0.304711	0.340085		-35.8	0.327588	0.321479	0.362797	0.319762	0.328445	0.316536
734.398	3.10166	4.65224	2.2873	3.63471	3.1041		734.399	0.531803	2.02124	0.834495	0.827242	0.566978		-35.6	0.270539	0.350169	0.374257	0.300658	0.336347		-35.6	0.33061	0.315435	0.365906	0.313413	0.328275	0.316246
734.598	3.11631	4.69767	2.29702	3.665	3.11369		734.599	0.530867	2.03472	0.838068	0.83449	0.555164		-35.4	0.275134	0.345548	0.37354	0.302546	0.334524		-35.4	0.322539	0.313142	0.357821	0.312332	0.332535	0.312105
734.798	3.12834	4.72688	2.30386	3.67569	3.14188		734.799	0.532663	2.05053	0.841344	0.842099	0.556243		-35.2	0.279584	0.347006	0.363427	0.300079	0.341162		-35.2	0.317878	0.318001	0.354474	0.314935	0.332429	0.308093
734.998	3.14416	4.76221	2.31934	3.70677	3.15135		734.999	0.533117	2.07673	0.841447	0.849793	0.563521		-35	0.277068	0.348699	0.366787	0.304484	0.331431		-35	0.331356	0.319675	0.362827	0.315007	0.331229	0.31662
735.198	3.17278	4.81378	2.32967	3.73708	3.16131		735.199	0.531121	2.08742	0.84509	0.84932	0.572898		-34.8	0.270603	0.352085	0.367853	0.298463	0.336134		-34.8	0.327731	0.312494	0.367442	0.314124	0.327344	0.312953
735.398	3.17075	4.85155	2.3394	3.75625	3.18789		735.399	0.535796	2.10353	0.848799	0.844736	0.562075		-34.6	0.27232	0.352738	0.37278	0.301439	0.342188		-34.6	0.322254	0.316396	0.362043	0.31498	0.326132	0.309764
735.598	3.18664	4.87977	2.35601	3.78193	3.20885		735.599	0.540406	2.12085	0.857758	0.863871	0.566189		-34.4	0.286192	0.351458	0.367347	0.298765	0.338471		-34.4	0.32678	0.312997	0.358038	0.315636	0.327468	0.315559
735.798	3.22552	4.92408	2.36458	3.80942	3.22096		735.799	0.54095	2.13948	0.8555	0.86082	0.564161		-34.2	0.278368	0.34939	0.370353	0.30827	0.335193		-34.2	0.329277	0.311818	0.364597	0.310468	0.330205	0.31511
735.998	3.22673	4.96221	2.37245	3.83397	3.22547		735.999	0.53769	2.15354	0.855556	0.867265	0.5795		-34	0.269983	0.351729	0.363844	0.29955	0.339113		-34	0.319717	0.315742	0.365193	0.314158	0.330401	0.308506
736.198	3.23552	5.0009	2.39165	3.86087	3.25153		736.199	0.543174	2.17067	0.868539	0.87155	0.5785		-33.8	0.276188	0.344248	0.368951	0.297444	0.338609		-33.8	0.324301	0.313531	0.35535	0.312948	0.324007	0.312184
736.398	3.26464	5.04416	2.40597	3.87964	3.27262		736.399	0.546296	2.18479	0.869488	0.880348	0.578291		-33.6	0.274561	0.350501	0.371343	0.304011	0.338155		-33.6	0.329986	0.311983	0.354965	0.309615	0.32584	0.311416
736.598	3.28435	5.07173	2.41284	3.90736	3.28407		736.599	0.54677	2.19542	0.87058	0.880606	0.580032		-33.4	0.277929	0.355791	0.363358	0.303673	0.341764		-33.4	0.324049	0.317445	0.363279	0.309325	0.328052	0.310608
736.798	3.29508	5.10946	2.42268	3.93821	3.29891		736.799	0.542212	2.21788	0.873361	0.886595	0.590696		-33.2	0.271102	0.346071	0.36688	0.300518	0.336303		-33.2	0.325503	0.312773	0.362542	0.312723	0.323009	0.31349
736.998	3.31633	5.14831	2.4338	3.96108	3.32104		736.999	0.55614	2.22974	0.8814	0.889145	0.590895		-33	0.273459	0.346144	0.373211	0.301998	0.330528		-33	0.332766	0.308585	0.366552	0.310677	0.329058	0.310986
737.198	3.33347	5.17958	2.44612	3.97962	3.34098		737.199	0.546004	2.2416	0.883553	0.889553	0.587323		-32.8	0.279077	0.349837	0.364871	0.302454	0.33584		-32.8	0.32001	0.314444	0.360299	0.312402	0.327568	0.308839
737.398	3.34248	5.21138	2.45772	4.00975	3.357		737.399	0.552791	2.26553	0.889845	0.89968	0.587194		-32.6	0.272795	0.343909	0.363039	0.301337	0.338902		-32.6	0.322653	0.319228	0.355138	0.314488	0.32641	0.312201
737.598	3.3735	5.2594	2.47226	4.04546	3.3679		737.599	0.550362	2.2776	0.887307	0.904276	0.599008		-32.4	0.271098	0.346297	0.3697	0.297233	0.332893		-32.4	0.325347	0.311252	0.361822	0.316291	0.325559	0.311828
737.798	3.38329	5.29339	2.47822	4.06737	3.39152		737.799	0.553314	2.2872	0.890158	0.901593	0.592555		-32.2	0.269219	0.348411	0.368917	0.295953	0.334053		-32.2	0.321574	0.312366	0.356897	0.31442	0.328907	0.305618
737.998	3.3962	5.31869	2.49411	4.08479	3.41397		737.999	0.552732	2.30463	0.90085	0.910247	0.595568		-32	0.273216	0.346221	0.374369	0.30103	0.337286		-32	0.321516	0.317552	0.359088	0.311358	0.326115	0.31355
738.198	3.4314	5.36065	2.50655	4.11859	3.43306		738.199	0.557623	2.32749	0.90224	0.922132	0.593243		-31.8	0.278134	0.349503	0.370136	0.299513	0.333678		-31.8	0.329703	0.3164	0.356816	0.310996	0.327658	0.314175
738.398	3.45064	5.3936	2.51821	4.147	3.44373		738.399	0.556458	2.33501	0.898379	0.91861	0.601594		-31.6	0.274209	0.351476	0.360156	0.301871	0.336065		-31.6	0.326937	0.308008	0.362284	0.317628	0.327107	0.308345
738.598	3.44697	5.4234	2.52361	4.17222	3.47284		738.599	0.557686	2.34666	0.909068	0.923179	0.603444		-31.4	0.273052	0.346751	0.365978	0.294087	0.337007		-31.4	0.320633	0.309997	0.360421	0.310601	0.333016	0.309706
738.798	3.48031	5.46604	2.553	4.18818	3.49218		738.799	0.565148	2.36458	0.912148	0.927446	0.600449		-31.2	0.275318	0.344146	0.376947	0.294822	0.339392		-31.2	0.32474	0.314367	0.353965	0.308741	0.330913	0.309852
738.998	3.50965	5.49192	2.55404	4.20999	3.50775		738.999	0.561154	2.38198	0.909454	0.935307	0.597055		-31	0.278691	0.352745	0.367559	0.298205	0.335398		-31	0.319406	0.315969	0.359579	0.310765	0.332003	0.309091
739.198	3.51031	5.5191	2.56274	4.23914	3.51996		739.199	0.560451	2.391	0.914314	0.932988	0.610755		-30.8	0.272858	0.35143	0.362111	0.298252	0.334074		-30.8	0.323672	0.314823	0.362061	0.316678	0.326376	0.313753
739.398	3.52854	5.5614	2.57276	4.25929	3.53948		739.399	0.564066	2.40615	0.923934	0.937424	0.612195		-30.6	0.265361	0.347832	0.374359	0.30222	0.332804		-30.6	0.329949	0.312864	0.360635	0.308699	0.326435	0.309482
739.598	3.55634	5.59494	2.59178	4.28528	3.57239		739.599	0.566487	2.41924	0.917617	0.938908	0.60351		-30.4	0.272891	0.349592	0.371968	0.297069	0.335155		-30.4	0.318264	0.310524	0.359639	0.311525	0.325509	0.312545
739.798	3.56571	5.61973	2.5927	4.30271	3.57526		739.799	0.566295	2.43256	0.922277	0.949149	0.605426		-30.2	0.272709	0.344623	0.36016	0.300484	0.337787		-30.2	0.321156	0.317163	0.354301	0.310091	0.326342	0.310414
739.998	3.58053	5.65432	2.60534	4.33256	3.59611		739.999	0.566548	2.45195	0.927426	0.950124	0.614971		-30	0.272938	0.348648	0.367809	0.298594	0.332929		-30	0.329412	0.312612	0.358558	0.314786	0.320601	0.312384
740.198	3.60969	5.6903	2.62241	4.35714	3.61325		740.199	0.567919	2.46375	0.931223	0.951606	0.61866		-29.8	0.269372	0.345374	0.367837	0.295673	0.331956		-29.8	0.329098	0.308394	0.361779	0.310653	0.31943	0.308508
740.398	3.61969	5.71924	2.62871	4.37877	3.63707		740.399	0.565977	2.47191	0.930649	0.961112	0.609495		-29.6	0.271113	0.347544	0.365702	0.295823	0.338277		-29.6	0.318993	0.31131	0.360552	0.310645	0.328942	0.308727
740.598	3.6386	5.74938	2.64177	4.39447	3.65794		740.599	0.567982	2.49417	0.941247	0.965405	0.608346		-29.4	0.27876	0.347432	0.368977	0.300116	0.335782		-29.4	0.32637	0.321215	0.356398	0.309914	0.3284	0.315332
740.798	3.66993	5.78208	2.65794	4.42804	3.6721		740.799	0.571083	2.50721	0.937537	0.970159	0.611078		-29.2	0.276961	0.355126	0.366279	0.303092	0.334694		-29.2	0.327144	0.307555	0.357072	0.314933	0.322297	0.312908
740.998	3.67674	5.81007	2.6569	4.43956	3.6885		740.999	0.573615	2.51363	0.936405	0.97033	0.62105		-29	0.268857	0.349855	0.365761	0.296055	0.337885		-29	0.321364	0.314686	0.360205	0.31421	0.328674	0.30774
741.198	3.69331	5.84251	2.66912	4.45812	3.71519		741.199	0.578181	2.53173	0.945311	0.970453	0.623877		-28.8	0.267852	0.347804	0.367835	0.296028	0.338622		-28.8	0.326827	0.310915	0.359556	0.313309	0.320202	0.313433
741.398	3.72682	5.86867	2.68106	4.4834	3.73012		741.399	0.57592	2.54407	0.9524	0.975532	0.61094		-28.6	0.276966	0.344586	0.370022	0.304304	0.332883		-28.6	0.328689	0.309209	0.353635	0.305947	0.32711	0.313258
741.598	3.72997	5.89405	2.69793	4.50997	3.74012		741.599	0.573059	2.55527	0.945891	0.983512	0.621761		-28.4	0.274943	0.350053	0.361912	0.297448	0.334469		-28.4	0.320072	0.313366	0.35787	0.312774	0.330685	0.309956
741.798	3.74238	5.9257	2.70608	4.52435	3.75409		741.799	0.576858	2.56429	0.949909	0.977426	0.632687		-28.2	0.270275	0.345151	0.365583	0.294756	0.33241		-28.2	0.32117	0.312401	0.363544	0.318531	0.326961	0.310512
741.998	3.7715	5.96074	2.7168	4.54509	3.78527		741.999	0.578273	2.57885	0.957578	0.985711	0.628442		-28	0.26933	0.346094	0.368715	0.298622	0.331184		-28	0.327194	0.310136	0.359909	0.303852	0.330343	0.306983
742.198	3.78468	5.988	2.72702	4.56173	3.79953		742.199	0.575908	2.59299	0.955151	0.995559	0.623292		-27.8	0.273697	0.347522	0.363386	0.298722	0.336219		-27.8	0.313956	0.312222	0.358007	0.311438	0.327046	0.310615
742.398	3.79652	6.01208	2.73412	4.58667	3.80721		742.399	0.580122	2.60994	0.959993	0.994793	0.636185		-27.6	0.275265	0.345366	0.363302	0.299006	0.338778		-27.6	0.322589	0.3175	0.355998	0.311453	0.32383	0.312843
742.598	3.8238	6.04748	2.74317	4.61146	3.82927		742.599	0.58211	2.62176	0.965066	0.994594	0.637959		-27.4	0.271573	0.341397	0.365374	0.292853	0.328635		-27.4	0.325821	0.313297	0.361707	0.313589	0.329735	0.305461
742.798	3.82821	6.07752	2.75482	4.62015	3.85135		742.799	0.57743	2.62685	0.963856	1.00184	0.634783		-27.2	0.268246	0.350153	0.357928	0.291178	0.333382		-27.2	0.320233	0.310161	0.360897	0.310032	0.329232	0.307087
742.998	3.8413	6.10274	2.76411	4.63557	3.8661		742.999	0.583536	2.6438	0.966073	1.00784	0.630254		-27	0.279417	0.343314	0.365988	0.299698	0.34161		-27	0.320189	0.313658	0.356426	0.311735	0.326325	0.30988
743.198	3.87509	6.13101	2.78039	4.65906	3.86781		743.199	0.584357	2.66153	0.968625	1.01563	0.637566		-26.8	0.277961	0.350444	0.366367	0.297249	0.33635		-26.8	0.323062	0.309371	0.352029	0.313538	0.325372	0.31403
743.398	3.88419	6.16224	2.78638	4.67882	3.88648		743.399	0.585063	2.66731	0.967571	1.01302	0.646022		-26.6	0.274339	0.342656	0.36137	0.30252	0.335356		-26.6	0.318876	0.312222	0.359623	0.314584	0.323065	0.309944
743.598	3.88032	6.18362	2.79389	4.69241	3.90828		743.599	0.585396	2.6724	0.97125	1.01214	0.641334		-26.4	0.27064	0.345003	0.356176	0.289621	0.338052		-26.4	0.322821	0.312377	0.354535	0.31725	0.327981	0.311658
743.798	3.91463	6.21383	2.80514	4.7154	3.92607		743.799	0.589051	2.69455	0.979766	1.02251	0.636332		-26.2	0.269295	0.346435	0.374012	0.296599	0.338642		-26.2	0.325346	0.311278	0.355427	0.305893	0.326747	0.30791
743.998	3.93029	6.23971	2.8129	4.72785	3.93337		743.999	0.58792	2.7032	0.973645	1.02664	0.638858		-26	0.277512	0.352342	0.363589	0.301853	0.335756		-26	0.322259	0.314062	0.358354	0.313486	0.326979	0.30751
744.198	3.93036	6.2646	2.82047	4.74702	3.94504		744.199	0.590093	2.71331	0.982041	1.02292	0.648285		-25.8	0.272303	0.342784	0.357375	0.302773	0.341599		-25.8	0.318358	0.315636	0.361164	0.313068	0.323733	0.311944
744.398	3.95164	6.29186	2.83471	4.76343	3.97034		744.399	0.589326	2.72974	0.985734	1.02578	0.649154		-25.6	0.269457	0.343743	0.363136	0.295509	0.335628		-25.6	0.328251	0.313393	0.358705	0.308976	0.32878	0.312468
744.598	3.97662	6.31975	2.83889	4.77787	3.98686		744.599	0.591448	2.7362	0.986242	1.0332	0.644352		-25.4	0.273437	0.352153	0.368374	0.29948	0.337448		-25.4	0.31967	0.312087	0.358656	0.309884	0.323094	0.30717
744.798	3.97056	6.34198	2.84775	4.79356	3.99017		744.799	0.595091	2.75276	0.988413	1.03987	0.637816		-25.2	0.279299	0.349264	0.364628	0.298871	0.339876		-25.2	0.315612	0.31613	0.351547	0.308489	0.321947	0.307108
744.998	3.98823	6.37219	2.86653	4.81106	4.00587		744.999	0.59504	2.765	0.993566	1.04563	0.651552		-25	0.27239	0.343251	0.367892	0.297306	0.336557		-25	0.3243	0.311557	0.362436	0.312334	0.321779	0.312738
745.198	4.01497	6.40539	2.87431	4.82631	4.02396		745.199	0.594777	2.77097	0.994135	1.0427	0.651437		-24.8	0.265893	0.346137	0.362898	0.298004	0.330993		-24.8	0.324175	0.30932	0.364836	0.307103	0.320555	0.309311
745.398	4.01509	6.41572	2.88238	4.83603	4.03921		745.399	0.59666	2.7829	0.994099	1.04621	0.649102		-24.6	0.272907	0.347403	0.363901	0.297715	0.338124		-24.6	0.312865	0.311074	0.355021	0.307987	0.330173	0.307782
745.598	4.02951	6.44051	2.89645	4.85525	4.04459		745.599	0.59844	2.79864	0.999915	1.05164	0.650288		-24.4	0.277528	0.353319	0.365167	0.303905	0.33267		-24.4	0.325026	0.314101	0.351617	0.310522	0.325552	0.311348
745.798	4.04979	6.47385	2.90009	4.86921	4.05621		745.799	0.599937	2.81315	0.996567	1.06076	0.653832		-24.2	0.277509	0.346564	0.363768	0.29768	0.333815		-24.2	0.324122	0.30971	0.356291	0.308665	0.323434	0.307752
745.998	4.05301	6.4997	2.90426	4.88618	4.07467		745.999	0.596294	2.82035	1.00347	1.05684	0.66026		-24	0.264685	0.347228	0.356757	0.299544	0.337772		-24	0.322034	0.311054	0.356066	0.311204	0.322152	0.308469
746.198	4.06579	6.51591	2.92252	4.89582	4.09135		746.199	0.601445	2.8297	1.0102	1.06327	0.650244		-23.8	0.273436	0.344503	0.365535	0.293772	0.340508		-23.8	0.323559	0.309675	0.355954	0.305552	0.324369	0.311728
746.398	4.0914	6.54535	2.92803	4.9188	4.09686		746.399	0.604345	2.84822	1.00687	1.0677	0.655414		-23.6	0.276928	0.3442	0.373076	0.299505	0.334416		-23.6	0.320401	0.312482	0.351179	0.306454	0.320712	0.30704
746.598	4.09138	6.56551	2.93449	4.9285	4.09985		746.599	0.597096	2.84772	1.00358	1.06837	0.660246		-23.4	0.281656	0.349949	0.364122	0.300089	0.331879		-23.4	0.316833	0.312208	0.359848	0.308621	0.33191	0.311074
746.798	4.09691	6.59249	2.95025	4.94086	4.12276		746.799	0.6041	2.86355	1.01377	1.06765	0.668438		-23.2	0.270062	0.336363	0.360836	0.29694	0.334948		-23.2	0.323203	0.310813	0.358581	0.309597	0.322469	0.310279
746.998	4.12029	6.62492	2.95741	4.95488	4.14176		746.999	0.60734	2.87344	1.01425	1.07812	0.657212		-23	0.26832	0.345967	0.366333	0.294718	0.330718		-23	0.325329	0.311135	0.358429	0.306501	0.326373	0.302827
747.198	4.12407	6.63718	2.96434	4.96656	4.13996		747.199	0.605128	2.88731	1.01182	1.08049	0.657922		-22.8	0.277395	0.347582	0.36428	0.300002	0.336233		-22.8	0.311253	0.3097	0.356173	0.304709	0.325339	0.306083
747.398	4.12986	6.65865	2.97605	4.98194	4.14655		747.399	0.604343	2.89965	1.01362	1.08313	0.673182		-22.6	0.274312	0.343164	0.363271	0.296224	0.337794		-22.6	0.31744	0.314777	0.351661	0.308447	0.322089	0.314195
747.598	4.15526	6.69056	2.98307	4.99595	4.16103		747.599	0.605246	2.90968	1.01817	1.08919	0.671322		-22.4	0.269398	0.345728	0.361206	0.294461	0.331105		-22.4	0.32804	0.311609	0.360877	0.316128	0.323359	0.309266
747.798	4.16192	6.70762	2.99451	5.00795	4.18249		747.799	0.606514	2.91211	1.01912	1.08723	0.664651		-22.2	0.269709	0.349374	0.355704	0.293124	0.336679		-22.2	0.317344	0.304957	0.360768	0.3042	0.326159	0.304907
747.998	4.16535	6.72789	3.00025	5.01983	4.19323		747.999	0.60553	2.92783	1.02258	1.09153	0.664539		-22	0.27647	0.343527	0.365309	0.296766	0.338192		-22	0.315448	0.312571	0.358107	0.311508	0.325049	0.308336
748.198	4.18654	6.76225	3.01171	5.03486	4.19164		748.199	0.607798	2.94324	1.02209	1.09122	0.668096		-21.8	0.275172	0.344084	0.369026	0.296741	0.331779		-21.8	0.324002	0.312871	0.34864	0.308284	0.32385	0.31087
748.398	4.18906	6.78172	3.0147	5.05097	4.20862		748.399	0.608436	2.94607	1.02408	1.09168	0.672838		-21.6	0.273584	0.346771	0.360192	0.297714	0.333969		-21.6	0.325965	0.309816	0.354721	0.310313	0.326864	0.311614
748.598	4.18781	6.79831	3.02809	5.05832	4.22208		748.599	0.607103	2.95777	1.02494	1.09834	0.670852		-21.4	0.267865	0.34113	0.358673	0.290874	0.333232		-21.4	0.32002	0.3088	0.360783	0.310915	0.323871	0.311658
748.798	4.21952	6.82036	3.03634	5.07186	4.23365		748.799	0.613255	2.97249	1.03519	1.10166	0.664929		-21.2	0.272299	0.342344	0.371995	0.294428	0.331666		-21.2	0.320305	0.304239	0.353643	0.312073	0.32113	0.306188
748.998	4.22664	6.84456	3.04236	5.08781	4.23557		748.999	0.611093	2.97883	1.02402	1.10993	0.672783		-21	0.27409	0.35226	0.369567	0.302341	0.335579		-21	0.319856	0.313054	0.354571	0.307738	0.326471	0.309292
749.198	4.21818	6.86349	3.052	5.09556	4.24392		749.199	0.608982	2.98654	1.03173	1.10912	0.681306		-20.8	0.276023	0.340465	0.357983	0.298838	0.336465		-20.8	0.311906	0.307725	0.356896	0.310498	0.324255	0.3088
749.398	4.23953	6.88568	3.06666	5.10702	4.26314		749.399	0.612781	3.00669	1.04016	1.10826	0.678202		-20.6	0.263414	0.344141	0.364793	0.292074	0.329223		-20.6	0.325741	0.313163	0.355935	0.316346	0.321474	0.30997
749.598	4.25494	6.9074	3.07454	5.1108	4.26541		749.599	0.615373	3.00511	1.04007	1.11359	0.674088		-20.4	0.270138	0.343429	0.366178	0.299178	0.330344		-20.4	0.321219	0.307531	0.357777	0.308405	0.324593	0.303997
749.798	4.24733	6.92529	3.07063	5.12895	4.26602		749.799	0.613764	3.01768	1.0376	1.12003	0.67564		-20.2	0.277844	0.345444	0.366625	0.298593	0.339244		-20.2	0.310711	0.31107	0.353603	0.307721	0.330031	0.307457
749.998	4.25983	6.94804	3.0979	5.14591	4.28316		749.999	0.616796	3.0338	1.03957	1.12629	0.687582		-20	0.276574	0.348439	0.360997	0.294196	0.335046		-20	0.331333	0.312941	0.359543	0.309647	0.321307	0.309366
750.198	4.27413	6.97515	3.09417	5.15229	4.29848		750.199	0.612814	3.04193	1.04333	1.12207	0.679681		-19.8	0.268263	0.343551	0.358904	0.291982	0.335639		-19.8	0.32863	0.306884	0.360925	0.304762	0.321884	0.305371
750.398	4.28171	6.98429	3.1004	5.16095	4.30134		750.399	0.616349	3.04633	1.03969	1.12779	0.677391		-19.6	0.26279	0.343725	0.358911	0.289571	0.335331		-19.6	0.311942	0.309969	0.35812	0.307195	0.324328	0.304968
750.598	4.28506	7.00787	3.11225	5.18057	4.30542		750.599	0.619549	3.06254	1.04473	1.13045	0.676719		-19.4	0.275084	0.343718	0.368438	0.297791	0.335685		-19.4	0.321666	0.310475	0.348822	0.309103	0.326371	0.313454
750.798	4.30093	7.03966	3.12067	5.18578	4.31109		750.799	0.61787	3.07521	1.04948	1.13765	0.6886		-19.2	0.274659	0.34613	0.366649	0.300492	0.331543		-19.2	0.328524	0.306056	0.357114	0.30925	0.322986	0.306699
750.998	4.2951	7.05326	3.12576	5.19259	4.32816		750.999	0.619988	3.07671	1.04742	1.12871	0.686777		-19	0.268742	0.341838	0.354546	0.296807	0.334238		-19	0.314017	0.31029	0.355805	0.307079	0.320658	0.305852
751.198	4.30794	7.07327	3.13767	5.20287	4.33669		751.199	0.620655	3.08666	1.05477	1.13763	0.679651		-18.8	0.268176	0.340929	0.362922	0.290235	0.334738		-18.8	0.324825	0.306979	0.355441	0.307493	0.322021	0.308187
751.398	4.33113	7.09646	3.14817	5.22115	4.342		751.399	0.621818	3.10528	1.04854	1.14777	0.683871		-18.6	0.275495	0.341984	0.373416	0.296977	0.328868		-18.6	0.320696	0.310577	0.35701	0.306746	0.322783	0.304251
751.598	4.32376	7.11715	3.15073	5.23013	4.34563		751.599	0.617964	3.10841	1.04743	1.14399	0.693325		-18.4	0.278867	0.34795	0.36467	0.29906	0.337391		-18.4	0.312142	0.31231	0.354597	0.307195	0.32921	0.30764
751.798	4.32411	7.13288	3.16296	5.23922	4.36055		751.799	0.621565	3.11155	1.05782	1.14598	0.697939		-18.2	0.272841	0.342218	0.357675	0.291481	0.335796		-18.2	0.317968	0.311528	0.355492	0.314344	0.323064	0.310063
751.998	4.34847	7.15734	3.16825	5.2514	4.37447		751.999	0.625397	3.12807	1.06359	1.15413	0.688848		-18	0.267632	0.345983	0.364751	0.291919	0.3324		-18	0.321476	0.309938	0.351806	0.303575	0.325669	0.307895
752.198	4.34645	7.1683	3.1754	5.25897	4.36978		752.199	0.622992	3.13219	1.05612	1.15724	0.687962		-17.8	0.273828	0.349104	0.366065	0.297864	0.33212		-17.8	0.310715	0.309102	0.353353	0.305937	0.324711	0.303377
752.398	4.3479	7.18693	3.18328	5.27031	4.37328		752.399	0.626911	3.14209	1.05972	1.16069	0.701672		-17.6	0.274941	0.344387	0.363507	0.295771	0.334314		-17.6	0.321358	0.31177	0.357281	0.309709	0.323369	0.311181
752.598	4.36297	7.21978	3.19344	5.28192	4.39309		752.599	0.62444	3.15059	1.06077	1.16382	0.700566		-17.4	0.267578	0.34848	0.36319	0.2943	0.331281		-17.4	0.323282	0.305457	0.358789	0.310057	0.315682	0.307826
752.798	4.37346	7.23059	3.19906	5.28591	4.39794		752.799	0.624379	3.16085	1.06194	1.15941	0.687417		-17.2	0.267363	0.345437	0.355743	0.290744	0.338726		-17.2	0.320897	0.306147	0.356556	0.309188	0.321841	0.304913
752.998	4.3722	7.24201	3.20726	5.29483	4.39676		752.999	0.628743	3.17266	1.06384	1.17092	0.693965		-17	0.272532	0.346561	0.366381	0.295141	0.341713		-17	0.30996	0.312982	0.352505	0.305439	0.321482	0.309258
753.198	4.3843	7.27388	3.22203	5.31248	4.40126		753.199	0.62937	3.18363	1.06877	1.16894	0.701321		-16.8	0.277261	0.345263	0.368369	0.300327	0.329777		-16.8	0.323719	0.306889	0.351405	0.30565	0.322294	0.312316
753.398	4.38858	7.28815	3.22679	5.32045	4.41535		753.399	0.629942	3.18629	1.06871	1.17139	0.70013		-16.6	0.271493	0.344451	0.358104	0.297425	0.331728		-16.6	0.31846	0.306713	0.35651	0.309914	0.321637	0.303608
753.598	4.39025	7.30063	3.23363	5.32411	4.42957		753.599	0.62651	3.1915	1.07172	1.169	0.704013		-16.4	0.267881	0.339974	0.354744	0.291837	0.32935		-16.4	0.322105	0.315208	0.35375	0.311687	0.323211	0.307571
753.798	4.41023	7.32028	3.24261	5.33781	4.43427		753.799	0.630471	3.2123	1.07527	1.18831	0.694312		-16.2	0.274063	0.340176	0.366209	0.290315	0.329794		-16.2	0.32067	0.306994	0.348803	0.306509	0.322231	0.311268
753.998	4.41574	7.34379	3.24974	5.34943	4.43593		753.999	0.631881	3.21262	1.07303	1.18401	0.705642		-16	0.27513	0.350382	0.367054	0.302617	0.331983		-16	0.319333	0.311677	0.355003	0.308872	0.324676	0.309912
754.198	4.40749	7.35651	3.25074	5.35973	4.44426		754.199	0.632125	3.22004	1.07154	1.18045	0.711215		-15.8	0.27089	0.344235	0.356846	0.29775	0.33373		-15.8	0.31911	0.307074	0.353389	0.308799	0.320054	0.311384
754.398	4.42519	7.37517	3.26127	5.36621	4.46105		754.399	0.630513	3.2329	1.07764	1.18733	0.703182		-15.6	0.263949	0.338937	0.359659	0.29478	0.331874		-15.6	0.325837	0.30858	0.359073	0.307416	0.321033	0.314118
754.598	4.43612	7.39495	3.27092	5.37519	4.46115		754.599	0.630143	3.23549	1.07422	1.19205	0.692309		-15.4	0.268534	0.343437	0.369569	0.289254	0.329675		-15.4	0.3205	0.306559	0.350575	0.303424	0.320641	0.308009
754.798	4.42483	7.40171	3.2732	5.38655	4.45273		754.799	0.631813	3.25348	1.07927	1.19149	0.70901		-15.2	0.278465	0.351059	0.364848	0.303749	0.339014		-15.2	0.304974	0.312069	0.349998	0.305431	0.327067	0.307356
754.998	4.43368	7.42998	3.29012	5.39901	4.47532		754.999	0.634114	3.25745	1.08146	1.19993	0.714492		-15	0.270829	0.344406	0.362512	0.298606	0.332874		-15	0.325917	0.310816	0.354272	0.309739	0.32217	0.310613
755.198	4.45299	7.44845	3.29228	5.40052	4.4801		755.199	0.638082	3.26237	1.08657	1.19621	0.705231		-14.8	0.26729	0.341427	0.3607	0.292664	0.327869		-14.8	0.32496	0.308621	0.357027	0.307066	0.321669	0.307048
755.398	4.44214	7.45556	3.29545	5.40979	4.48068		755.399	0.634757	3.27108	1.08312	1.19963	0.701295		-14.6	0.268058	0.341763	0.359219	0.294109	0.335313		-14.6	0.312847	0.30691	0.360307	0.311901	0.329783	0.304746
755.598	4.4535	7.48141	3.31085	5.41815	4.48214		755.599	0.637545	3.28797	1.08778	1.21089	0.707149		-14.4	0.273427	0.340153	0.370615	0.293082	0.337252		-14.4	0.31862	0.308948	0.354609	0.305103	0.326035	0.311441
755.798	4.46634	7.50685	3.30962	5.42971	4.48999		755.799	0.636858	3.29398	1.08956	1.20547	0.718257		-14.2	0.277172	0.345322	0.363779	0.295676	0.331946		-14.2	0.325647	0.307029	0.351282	0.310744	0.324341	0.305351
755.998	4.45855	7.51749	3.31617	5.44261	4.50795		755.999	0.63949	3.29062	1.08577	1.20864	0.70791		-14	0.267108	0.342725	0.353502	0.294719	0.333653		-14	0.320441	0.307467	0.360854	0.307083	0.323464	0.307665
756.198	4.46839	7.52485	3.33178	5.44507	4.51051		756.199	0.63732	3.3099	1.09577	1.21337	0.707174		-13.8	0.265052	0.341065	0.362903	0.291058	0.331375		-13.8	0.318765	0.308067	0.3538	0.309063	0.324091	0.310748
756.398	4.48565	7.54964	3.33112	5.46065	4.50165		756.399	0.635092	3.31899	1.09085	1.22103	0.703642		-13.6	0.268164	0.346095	0.371168	0.296624	0.328855		-13.6	0.318603	0.30978	0.351265	0.306945	0.325429	0.305294
756.598	4.47537	7.56137	3.33419	5.46447	4.5089		756.599	0.63125	3.32053	1.08566	1.21837	0.719907		-13.4	0.279037	0.352267	0.360952	0.298346	0.342088		-13.4	0.314183	0.304136	0.355403	0.305131	0.322207	0.303646
756.798	4.48645	7.58063	3.34977	5.47513	4.52447		756.799	0.645554	3.33175	1.09319	1.21645	0.716686		-13.2	0.272536	0.343919	0.361098	0.290283	0.334661		-13.2	0.323938	0.310239	0.35944	0.310624	0.322017	0.305643
756.998	4.49803	7.5976	3.35808	5.48319	4.53537		756.999	0.642205	3.34207	1.099	1.2243	0.708383		-13	0.267545	0.343019	0.367705	0.287794	0.328792		-13	0.322713	0.306822	0.354653	0.306988	0.330833	0.304189
757.198	4.49443	7.60324	3.35513	5.49223	4.52977		757.199	0.637219	3.34513	1.09	1.2266	0.717688		-12.8	0.270143	0.348138	0.363299	0.292819	0.330649		-12.8	0.311014	0.306257	0.350636	0.304674	0.327203	0.305111
757.398	4.49202	7.62529	3.3627	5.50245	4.5345		757.399	0.639906	3.35501	1.09822	1.22505	0.723961		-12.6	0.280477	0.345255	0.366871	0.296664	0.335658		-12.6	0.314347	0.311049	0.358697	0.309215	0.318606	0.307174
757.598	4.51023	7.64472	3.3791	5.5097	4.54602		757.599	0.646699	3.36366	1.09966	1.23009	0.71855		-12.4	0.273111	0.340296	0.359563	0.294868	0.334037		-12.4	0.325249	0.308355	0.360393	0.308697	0.327178	0.307097
757.798	4.51305	7.66298	3.38383	5.51552	4.56073		757.799	0.641853	3.36677	1.09976	1.23882	0.707684		-12.2	0.265855	0.347685	0.354416	0.290408	0.330706		-12.2	0.315605	0.306482	0.353557	0.308188	0.322701	0.307626
757.998	4.50755	7.66941	3.38598	5.52151	4.5517		757.999	0.645651	3.37898	1.10033	1.23542	0.724179		-12	0.268916	0.344794	0.365466	0.294687	0.340164		-12	0.315386	0.310578	0.350428	0.309236	0.321903	0.306049
758.198	4.52471	7.69066	3.39822	5.53295	4.56391		758.199	0.642752	3.39007	1.09882	1.23838	0.732687		-11.8	0.274264	0.3435	0.368997	0.289664	0.333441		-11.8	0.319862	0.310379	0.351384	0.306858	0.320273	0.313136
758.398	4.52828	7.71423	3.40065	5.5367	4.5682		758.399	0.643797	3.39001	1.1011	1.2364	0.719573		-11.6	0.273275	0.33917	0.362899	0.2984	0.335094		-11.6	0.323509	0.310502	0.35483	0.309674	0.323515	0.308244
758.598	4.52623	7.7185	3.40668	5.54426	4.57461		758.599	0.645479	3.40227	1.10884	1.24239	0.722941		-11.4	0.264076	0.341436	0.357679	0.294523	0.336339		-11.4	0.316468	0.312544	0.352372	0.30402	0.32091	0.308748
758.798	4.54342	7.73975	3.41836	5.55007	4.58355		758.799	0.6489	3.41625	1.10297	1.25305	0.724006		-11.2	0.272964	0.345619	0.367579	0.295435	0.329634		-11.2	0.320761	0.310809	0.350851	0.302268	0.318771	0.307225
758.998	4.54537	7.75118	3.42103	5.56115	4.57648		758.999	0.642877	3.41129	1.10252	1.24969	0.73299		-11	0.27557	0.349562	0.363691	0.300988	0.33266		-11	0.318851	0.306295	0.35118	0.307513	0.322445	0.304032
759.198	4.53255	7.76622	3.42701	5.56908	4.58817		759.199	0.647983	3.42517	1.10649	1.25216	0.723501		-10.8	0.271592	0.344175	0.356284	0.299257	0.330725		-10.8	0.314477	0.307428	0.356973	0.30996	0.326284	0.30479
759.398	4.55245	7.78638	3.43882	5.57891	4.59971		759.399	0.650722	3.43469	1.10989	1.26035	0.714227		-10.6	0.265711	0.342567	0.361717	0.29127	0.331836		-10.6	0.330421	0.311939	0.355809	0.305677	0.322402	0.310016
759.598	4.56145	7.80185	3.4438	5.58694	4.60132		759.599	0.649865	3.43866	1.11032	1.26027	0.72549		-10.4	0.268597	0.340686	0.359227	0.292738	0.329949		-10.4	0.324002	0.306015	0.355222	0.302431	0.323912	0.304728
759.798	4.54724	7.80561	3.45042	5.59129	4.59486		759.799	0.644836	3.44328	1.11013	1.26119	0.738479		-10.2	0.274692	0.345148	0.361521	0.295617	0.336562		-10.2	0.30851	0.312209	0.350702	0.307568	0.32339	0.304559
759.998	4.55649	7.83213	3.45753	5.60078	4.61102		759.999	0.654935	3.45642	1.1156	1.26019	0.734329		-10	0.274106	0.351684	0.363716	0.292667	0.332555		-10	0.324386	0.308544	0.353674	0.310139	0.323468	0.307089
760.198	4.57102	7.84446	3.46685	5.61003	4.61866		760.199	0.649772	3.46234	1.11878	1.27234	0.720315		-9.8	0.266506	0.342406	0.360496	0.296585	0.326289		-9.8	0.32599	0.308595	0.356174	0.304646	0.325568	0.31124
760.398	4.56267	7.851	3.46753	5.61796	4.61176		760.399	0.65445	3.46717	1.114	1.26991	0.727203		-9.6	0.265465	0.339024	0.35381	0.290568	0.329486		-9.6	0.322083	0.305124	0.352165	0.305161	0.323612	0.305044
760.598	4.56951	7.85892	3.47468	5.62076	4.6153		760.599	0.649115	3.47026	1.11585	1.27064	0.740453		-9.4	0.272469	0.34602	0.369378	0.297062	0.33482		-9.4	0.318371	0.304785	0.353867	0.305619	0.323947	0.307212
760.798	4.57845	7.88496	3.48146	5.63454	4.6291		760.799	0.653629	3.48499	1.12086	1.26666	0.733771		-9.2	0.27306	0.346331	0.366728	0.295909	0.334171		-9.2	0.323155	0.309045	0.353219	0.301832	0.325444	0.305547
760.998	4.57314	7.9004	3.49068	5.63394	4.6369		760.999	0.652787	3.48403	1.11944	1.27218	0.724075		-9	0.270463	0.340828	0.356214	0.292952	0.339796		-9	0.314904	0.308273	0.353731	0.307159	0.323691	0.309037
761.198	4.57939	7.9057	3.49494	5.64431	4.6354		761.199	0.653461	3.5049	1.12269	1.27802	0.73398		-8.8	0.258632	0.342784	0.358093	0.292074	0.3335		-8.8	0.320647	0.305489	0.355447	0.307248	0.323803	0.305396
761.398	4.59697	7.92574	3.50024	5.65711	4.64193		761.399	0.653845	3.51014	1.11418	1.27661	0.738492		-8.6	0.268751	0.337507	0.366357	0.292751	0.331637		-8.6	0.322379	0.306725	0.351543	0.303727	0.326514	0.303469
761.598	4.58248	7.93931	3.49858	5.65866	4.63803		761.599	0.65009	3.50769	1.12296	1.28205	0.736848		-8.4	0.27902	0.349255	0.363974	0.301616	0.33803		-8.4	0.309416	0.309468	0.356394	0.303165	0.324146	0.305461
761.798	4.58958	7.95128	3.50797	5.6665	4.65622		761.799	0.656283	3.51956	1.12619	1.28785	0.726275		-8.2	0.269372	0.340852	0.361922	0.295409	0.330801		-8.2	0.320612	0.31079	0.359587	0.307587	0.324825	0.301898
761.998	4.61634	7.96894	3.51636	5.66975	4.66706		761.999	0.6577	3.52998	1.12573	1.29414	0.732067		-8	0.262238	0.344021	0.364198	0.292536	0.32836		-8	0.32455	0.306507	0.356771	0.304351	0.317851	0.302759
762.198	4.60162	7.98064	3.5187	5.67962	4.65145		762.199	0.655133	3.53065	1.12202	1.29163	0.740976		-7.8	0.27088	0.342108	0.358272	0.290041	0.331207		-7.8	0.313148	0.307388	0.353883	0.30531	0.325367	0.308312
762.398	4.59476	7.99399	3.53064	5.68869	4.65952		762.399	0.657208	3.53326	1.12672	1.28946	0.743601		-7.6	0.276083	0.342794	0.364119	0.29083	0.337672		-7.6	0.310317	0.312509	0.352336	0.305464	0.325166	0.307879
762.598	4.61746	8.00954	3.53908	5.70011	4.67368		762.599	0.654952	3.54892	1.13067	1.29833	0.733585		-7.4	0.268884	0.342007	0.36783	0.293208	0.32941		-7.4	0.330115	0.305461	0.355096	0.305965	0.317851	0.305963
762.798	4.61587	8.01683	3.54564	5.7015	4.67475		762.799	0.65614	3.55133	1.12685	1.29394	0.733528		-7.2	0.264125	0.344654	0.355271	0.292125	0.329762		-7.2	0.319223	0.308421	0.355161	0.309998	0.32295	0.301405
762.998	4.61408	8.02634	3.54401	5.70213	4.67326		762.999	0.659601	3.56096	1.12891	1.30061	0.751202		-7	0.268343	0.339642	0.360214	0.289339	0.333221		-7	0.311132	0.308862	0.351252	0.310516	0.321857	0.307585
763.198	4.62198	8.0442	3.55568	5.72138	4.67837		763.199	0.664214	3.56953	1.13587	1.29811	0.745181		-6.8	0.274389	0.343841	0.368633	0.291179	0.333137		-6.8	0.317835	0.310399	0.3546	0.306528	0.319904	0.309418
763.398	4.62906	8.06509	3.55918	5.72232	4.69266		763.399	0.656949	3.56209	1.13315	1.30226	0.737909		-6.6	0.275841	0.346396	0.36062	0.299411	0.327416		-6.6	0.318333	0.303684	0.357825	0.312037	0.32287	0.304887
763.598	4.61609	8.06629	3.56449	5.72701	4.69325		763.599	0.663554	3.57981	1.13378	1.30973	0.739113		-6.4	0.270825	0.341787	0.354077	0.292995	0.336285		-6.4	0.32149	0.311414	0.351357	0.310748	0.323541	0.306852
763.798	4.64199	8.08213	3.57893	5.73938	4.69385		763.799	0.662078	3.58907	1.13741	1.3155	0.750714		-6.2	0.269067	0.34243	0.363202	0.291366	0.328495		-6.2	0.322599	0.306421	0.354659	0.304513	0.324022	0.305814
763.998	4.63836	8.09291	3.57617	5.74052	4.69318		763.999	0.66267	3.58749	1.13798	1.30931	0.749441		-6	0.274283	0.34806	0.372048	0.293938	0.332878		-6	0.315814	0.303292	0.351706	0.305656	0.314909	0.303951
764.198	4.62827	8.1056	3.57587	5.75171	4.70251		764.199	0.661218	3.59359	1.13556	1.31265	0.742461		-5.8	0.270501	0.340868	0.359132	0.292438	0.339028		-5.8	0.314807	0.309174	0.355092	0.313398	0.325015	0.304379
764.398	4.64855	8.11778	3.58751	5.76148	4.70846		764.399	0.66607	3.60985	1.14252	1.32029	0.741818		-5.6	0.261828	0.341291	0.362403	0.293041	0.333072		-5.6	0.322547	0.308117	0.353231	0.306563	0.322918	0.307795
764.598	4.65349	8.13089	3.5976	5.76098	4.70469		764.599	0.660454	3.61568	1.13979	1.32067	0.745499		-5.4	0.266706	0.348755	0.360349	0.294138	0.324288		-5.4	0.318976	0.305954	0.352575	0.303531	0.31778	0.304514
764.798	4.64109	8.13678	3.59194	5.76889	4.70909		764.799	0.659385	3.61375	1.13735	1.31961	0.757819		-5.2	0.27658	0.348164	0.365564	0.298435	0.328166		-5.2	0.30862	0.311934	0.35403	0.307292	0.327032	0.308407
764.998	4.65371	8.15632	3.60658	5.7822	4.7164		764.999	0.665235	3.62641	1.14464	1.32538	0.749447		-5	0.274129	0.347472	0.366157	0.294361	0.336258		-5	0.316377	0.311128	0.346079	0.31221	0.32245	0.30705
765.198	4.66591	8.16734	3.61472	5.79275	4.72592		765.199	0.665771	3.63697	1.14187	1.32756	0.741283		-4.8	0.265945	0.34224	0.361145	0.290841	0.33121		-4.8	0.325155	0.307374	0.352837	0.305124	0.318491	0.301273
765.398	4.65389	8.17483	3.61774	5.78846	4.71407		765.399	0.666903	3.63537	1.14093	1.32552	0.748689		-4.6	0.260572	0.342933	0.355649	0.291619	0.332773		-4.6	0.312212	0.307442	0.356205	0.299667	0.329472	0.301398
765.598	4.65851	8.18742	3.61997	5.79478	4.71628		765.599	0.661314	3.64531	1.14528	1.33015	0.7567		-4.4	0.274147	0.342718	0.359198	0.294258	0.333393		-4.4	0.320047	0.309098	0.344518	0.306995	0.322207	0.308077
765.798	4.67037	8.21172	3.62535	5.8049	4.73306		765.799	0.668842	3.65022	1.14576	1.32988	0.751668		-4.2	0.271711	0.349163	0.369875	0.297293	0.328409		-4.2	0.319414	0.304582	0.351751	0.305522	0.318304	0.30632
765.998	4.66693	8.21748	3.6314	5.81402	4.73514		765.999	0.669047	3.65599	1.14412	1.33297	0.746116		-4	0.265743	0.34733	0.358703	0.296625	0.332293		-4	0.317093	0.308394	0.351613	0.312021	0.325901	0.303013
766.198	4.67081	8.21892	3.64249	5.81916	4.73991		766.199	0.669891	3.66447	1.14941	1.33933	0.755725		-3.8	0.262185	0.334832	0.355392	0.290181	0.333066		-3.8	0.31964	0.307235	0.349685	0.309436	0.323003	0.303537
766.398	4.6798	8.24091	3.64447	5.82589	4.74221		766.399	0.668649	3.66662	1.14551	1.34039	0.760933		-3.6	0.26654	0.340581	0.365911	0.291721	0.323337		-3.6	0.320657	0.303517	0.348274	0.305551	0.321389	0.306032
766.598	4.66707	8.24865	3.64734	5.83095	4.73978		766.599	0.664163	3.67436	1.14973	1.3404	0.757934		-3.4	0.274439	0.351779	0.3635	0.300178	0.32532		-3.4	0.312977	0.307829	0.347586	0.305063	0.322195	0.307911
766.798	4.67397	8.25821	3.65585	5.83482	4.75879		766.799	0.670899	3.68274	1.15569	1.3427	0.748391		-3.2	0.268854	0.339551	0.35723	0.29126	0.330813		-3.2	0.31809	0.308593	0.354076	0.309161	0.321519	0.305978
766.998	4.69873	8.27485	3.66153	5.84264	4.76061		766.999	0.672349	3.69219	1.14653	1.35038	0.759073		-3	0.264229	0.34042	0.357298	0.290416	0.327801		-3	0.324492	0.304405	0.353287	0.305089	0.319998	0.304388
767.198	4.68389	8.27813	3.65996	5.84634	4.75184		767.199	0.673113	3.69276	1.14928	1.349	0.767987		-2.8	0.268919	0.346873	0.352884	0.290751	0.327137		-2.8	0.306951	0.308202	0.355115	0.306879	0.322426	0.300117
767.398	4.68311	8.28922	3.6676	5.8513	4.75672		767.399	0.671054	3.70054	1.15441	1.34607	0.762848		-2.6	0.276778	0.34467	0.3682	0.291626	0.33284		-2.6	0.311544	0.309048	0.342665	0.307507	0.31917	0.307491
767.598	4.69787	8.31113	3.67923	5.86197	4.77309		767.599	0.670726	3.7063	1.15641	1.35073	0.755933		-2.4	0.271255	0.344055	0.36574	0.292941	0.331869		-2.4	0.320123	0.302751	0.354772	0.304668	0.32516	0.311934
767.798	4.69526	8.31165	3.68045	5.86641	4.76993		767.799	0.671821	3.70499	1.15251	1.35756	0.760718		-2.2	0.263145	0.343243	0.353708	0.294057	0.331462		-2.2	0.320354	0.308009	0.35225	0.304491	0.323464	0.301439
767.998	4.69164	8.32002	3.67933	5.87081	4.76989		767.999	0.673961	3.71733	1.15551	1.35978	0.769538		-2	0.271902	0.343986	0.358341	0.295874	0.333463		-2	0.307444	0.31002	0.352761	0.305385	0.321512	0.30551
768.198	4.70073	8.33879	3.69381	5.88068	4.77278		768.199	0.676824	3.721	1.15839	1.35796	0.769188		-1.8	0.272223	0.33916	0.367166	0.291117	0.328782		-1.8	0.319111	0.307626	0.348771	0.310618	0.319182	0.310498
768.398	4.71388	8.3521	3.69813	5.88493	4.78346		768.399	0.672524	3.72223	1.1565	1.35596	0.755991		-1.6	0.275101	0.345638	0.364745	0.295484	0.330536		-1.6	0.316697	0.30873	0.354269	0.311031	0.322486	0.304077
768.598	4.70448	8.35247	3.70192	5.88944	4.78926		768.599	0.672733	3.73203	1.15969	1.35995	0.757273		-1.4	0.266269	0.338625	0.351909	0.289997	0.331602		-1.4	0.31669	0.307063	0.353957	0.306451	0.319814	0.307467
768.798	4.71834	8.36896	3.70708	5.89964	4.79447		768.799	0.674258	3.74311	1.1582	1.36661	0.771542		-1.2	0.271207	0.343125	0.363298	0.297675	0.326611		-1.2	0.318067	0.304936	0.35136	0.303983	0.322984	0.303796
768.998	4.71543	8.37545	3.70769	5.90499	4.78979		768.999	0.67583	3.74225	1.16059	1.36196	0.767578		-1	0.273732	0.34192	0.368557	0.289571	0.33089		-1	0.31962	0.309109	0.35247	0.303643	0.321717	0.300462
769.198	4.70741	8.3923	3.71823	5.91133	4.79945		769.199	0.675595	3.74824	1.1615	1.36771	0.76429		-0.8	0.271096	0.345013	0.362481	0.297556	0.330038		-0.8	0.312006	0.310168	0.349941	0.30916	0.322709	0.304216
769.398	4.72381	8.40147	3.72793	5.91809	4.80975		769.399	0.679926	3.75966	1.16392	1.37604	0.762749		-0.6	0.263365	0.340988	0.360337	0.290656	0.32773		-0.6	0.324813	0.307694	0.356701	0.305918	0.31878	0.305815
769.598	4.72919	8.4089	3.72584	5.92053	4.79914		769.599	0.674039	3.76332	1.16388	1.37484	0.770731		-0.4	0.264924	0.339632	0.362862	0.292559	0.325359		-0.4	0.316487	0.299742	0.353178	0.303081	0.317551	0.300577
769.798	4.71146	8.40848	3.72719	5.93335	4.79668		769.799	0.679075	3.76545	1.16106	1.37724	0.772623		-0.2	0.274539	0.347265	0.36446	0.296006	0.334925		-0.2	0.305886	0.309987	0.347879	0.301118	0.317306	0.300792
769.998	4.72653	8.42645	3.7387	5.93649	4.81457		769.999	0.684407	3.7769	1.1658	1.38048	0.764501		0	0.269273	0.344029	0.364332	0.288775	0.332632		0	0.317901	0.309467	0.354746	0.307568	0.31872	0.308341
770.198	4.73772	8.4391	3.74458	5.9378	4.81923		770.199	0.681255	3.77978	1.16509	1.38344	0.764643		0.2	0.267085	0.341591	0.360823	0.291939	0.328186		0.2	0.320135	0.305008	0.350055	0.304295	0.316976	0.302408
770.398	4.72678	8.43727	3.74528	5.94116	4.80915		770.399	0.675255	3.78292	1.16236	1.3879	0.772051		0.4	0.268496	0.347583	0.350717	0.291711	0.331699		0.4	0.317828	0.304004	0.351308	0.30644	0.321196	0.306312
770.598	4.73033	8.45548	3.75214	5.952	4.81299		770.599	0.683946	3.79736	1.17399	1.38311	0.778128		0.6	0.279736	0.349361	0.366186	0.295516	0.332146		0.6	0.313001	0.311869	0.352227	0.303444	0.33095	0.308398
770.798	4.73767	8.47595	3.75608	5.95818	4.81532		770.799	0.682875	3.79568	1.16956	1.38768	0.766651		0.8	0.270819	0.349192	0.36798	0.290939	0.331737		0.8	0.312218	0.305805	0.349218	0.306288	0.324967	0.301334
770.998	4.73273	8.46843	3.75697	5.96247	4.82838		770.999	0.682332	3.79801	1.16735	1.39152	0.768943		1	0.267822	0.344643	0.357567	0.287676	0.333531		1	0.319426	0.306992	0.35373	0.308752	0.317905	0.303686
771.198	4.73687	8.48207	3.76564	5.96627	4.82805		771.199	0.680167	3.812	1.17693	1.39404	0.769158		1.2	0.259728	0.343434	0.356179	0.290878	0.330417		1.2	0.320718	0.307418	0.349583	0.309094	0.323532	0.305513
771.398	4.74881	8.49796	3.76711	5.98041	4.82883		771.399	0.682895	3.81104	1.17151	1.39201	0.773396		1.4	0.276534	0.343943	0.370692	0.294063	0.328711		1.4	0.319532	0.308307	0.347977	0.302744	0.31593	0.309823
771.598	4.7361	8.51074	3.77407	5.9813	4.83191		771.599	0.677644	3.8116	1.16781	1.39012	0.773324		1.6	0.275093	0.345104	0.367032	0.292212	0.327985		1.6	0.307163	0.308901	0.349858	0.300527	0.322112	0.301326
771.798	4.73666	8.50919	3.78064	5.98532	4.84224		771.799	0.683309	3.82427	1.1763	1.39931	0.769008		1.8	0.265678	0.33759	0.35838	0.297484	0.330409		1.8	0.314176	0.305898	0.353441	0.312519	0.319817	0.300961
771.998	4.76129	8.52041	3.78698	5.99569	4.84304		771.999	0.683214	3.82697	1.17686	1.40296	0.77634		2	0.25582	0.340647	0.36267	0.293036	0.322143		2	0.322346	0.307055	0.352678	0.303613	0.320839	0.303719
772.198	4.74628	8.5276	3.78709	5.99081	4.83066		772.199	0.68484	3.83069	1.16794	1.4029	0.780334		2.2	0.273939	0.3434	0.354453	0.29137	0.330484		2.2	0.30703	0.307921	0.350565	0.303345	0.324029	0.303581
772.398	4.74277	8.53515	3.79725	6.00541	4.84438		772.399	0.688675	3.8412	1.17402	1.40158	0.779877		2.4	0.274465	0.348086	0.365828	0.29359	0.338448		2.4	0.308077	0.312623	0.350606	0.3108	0.324505	0.306619
772.598	4.76343	8.55007	3.80427	6.00645	4.85478		772.599	0.683171	3.84695	1.17692	1.40782	0.776441		2.6	0.269087	0.340385	0.368262	0.292316	0.3282		2.6	0.327283	0.301587	0.351947	0.303401	0.320025	0.304914
772.798	4.77143	8.5547	3.80386	6.0116	4.85319		772.799	0.682039	3.84611	1.17363	1.40674	0.783447		2.8	0.260551	0.341637	0.351983	0.288656	0.329881		2.8	0.320524	0.302529	0.356744	0.305804	0.318381	0.304413
772.998	4.75578	8.56415	3.81309	6.01563	4.84472		772.999	0.688876	3.85149	1.18252	1.40996	0.786895		3	0.267917	0.343466	0.351022	0.29186	0.336726		3	0.310828	0.303801	0.351704	0.30487	0.321592	0.308632
773.198	4.76604	8.57784	3.81509	6.02971	4.8563		773.199	0.689798	3.85598	1.1808	1.40946	0.780618		3.2	0.270726	0.342464	0.366456	0.292485	0.332979		3.2	0.315906	0.307174	0.345994	0.303341	0.318882	0.303262
773.398	4.76928	8.58471	3.81971	6.03636	4.86164		773.399	0.689188	3.86331	1.18055	1.41773	0.771729		3.4	0.269149	0.345288	0.365672	0.294677	0.329976		3.4	0.32199	0.308839	0.355186	0.307024	0.322955	0.302581
773.598	4.76519	8.58257	3.82549	6.03464	4.86959		773.599	0.684824	3.87281	1.18085	1.41877	0.785689		3.6	0.268658	0.338963	0.348374	0.289281	0.330011		3.6	0.316789	0.307712	0.354339	0.310527	0.322895	0.300018
773.798	4.77691	8.6032	3.82945	6.03826	4.86753		773.799	0.688169	3.87486	1.18335	1.41978	0.788951		3.8	0.265313	0.340883	0.358176	0.296643	0.329942		3.8	0.318582	0.302907	0.345983	0.302206	0.319647	0.306752
773.998	4.7731	8.60852	3.83197	6.05286	4.8674		773.999	0.691188	3.87779	1.17791	1.41942	0.779516		4	0.27183	0.34464	0.367039	0.295454	0.330865		4	0.316989	0.305774	0.346107	0.301711	0.328035	0.302511
774.198	4.76528	8.61494	3.83794	6.05459	4.87484		774.199	0.692413	3.88071	1.18349	1.42319	0.77616		4.2	0.274904	0.345886	0.362481	0.292625	0.333235		4.2	0.314833	0.309875	0.349811	0.30899	0.321231	0.303796
774.398	4.78293	8.62525	3.84302	6.05779	4.88108		774.399	0.690302	3.89003	1.18078	1.42978	0.781084		4.4	0.263799	0.336533	0.358955	0.287002	0.326878		4.4	0.32419	0.308181	0.353247	0.302919	0.323802	0.304062
774.598	4.79532	8.63422	3.84378	6.06608	4.88195		774.599	0.693591	3.89579	1.18415	1.43057	0.787641		4.6	0.266991	0.341021	0.359537	0.287974	0.32512		4.6	0.314535	0.304284	0.350812	0.30423	0.318846	0.299917
774.798	4.77447	8.63683	3.84336	6.07396	4.88178		774.799	0.684493	3.8984	1.18488	1.42415	0.782282		4.8	0.277388	0.348288	0.361054	0.292622	0.330491		4.8	0.302306	0.303309	0.349163	0.300262	0.319922	0.304754
774.998	4.7778	8.65145	3.85589	6.0704	4.8901		774.999	0.691165	3.91002	1.18669	1.43428	0.779794		5	0.273148	0.352901	0.365573	0.289528	0.329503		5	0.317105	0.304212	0.351824	0.306903	0.321851	0.303182
775.198	4.79679	8.65155	3.85799	6.08336	4.89569		775.199	0.691595	3.91107	1.18941	1.43785	0.774426		5.2	0.266053	0.347067	0.359695	0.289145	0.324661		5.2	0.325387	0.306871	0.354386	0.306041	0.322014	0.3018
775.398	4.78231	8.65837	3.86127	6.0779	4.89027		775.399	0.68581	3.91587	1.18321	1.43441	0.790463		5.4	0.268967	0.344626	0.349446	0.29215	0.32974		5.4	0.314674	0.309505	0.351178	0.302369	0.324469	0.302649
775.598	4.78784	8.66612	3.87154	6.09356	4.8819		775.599	0.692488	3.92327	1.19337	1.43579	0.788144		5.6	0.274019	0.345639	0.36877	0.292218	0.328821		5.6	0.316144	0.308132	0.346512	0.303041	0.320569	0.305031
775.798	4.79547	8.69112	3.87278	6.10211	4.90312		775.799	0.695756	3.92749	1.19472	1.44179	0.780056		5.8	0.274205	0.347164	0.365536	0.291546	0.324774		5.8	0.318699	0.300223	0.347484	0.301545	0.320468	0.305122
775.998	4.79482	8.6838	3.87712	6.10365	4.90025		775.999	0.689382	3.92939	1.19106	1.44851	0.782915		6	0.262552	0.34085	0.358511	0.292024	0.327287		6	0.311786	0.309336	0.353195	0.308656	0.321373	0.300708
776.198	4.79653	8.6897	3.88055	6.10784	4.90145		776.199	0.688264	3.93786	1.19343	1.44597	0.795111		6.2	0.26345	0.34037	0.355374	0.289448	0.333909		6.2	0.320293	0.302798	0.349945	0.305892	0.323551	0.300852
776.398	4.80421	8.70422	3.88137	6.1094	4.9021		776.399	0.698322	3.93734	1.19203	1.4461	0.793706		6.4	0.270939	0.342602	0.366965	0.291968	0.332475		6.4	0.310243	0.301651	0.351614	0.304105	0.317409	0.303259
776.598	4.79461	8.71758	3.89105	6.11401	4.90735		776.599	0.69336	3.94164	1.19628	1.44218	0.788572		6.6	0.277353	0.348587	0.365056	0.290419	0.331595		6.6	0.303716	0.309301	0.347514	0.307331	0.322789	0.299193
776.798	4.81173	8.71669	3.89315	6.12205	4.90959		776.799	0.695346	3.95036	1.19883	1.4531	0.783639		6.8	0.266013	0.335332	0.36073	0.290453	0.331734		6.8	0.312299	0.305367	0.35421	0.310001	0.323032	0.306474
776.998	4.81611	8.72455	3.8984	6.13616	4.92067		776.999	0.694233	3.96123	1.19488	1.45387	0.798697		7	0.257273	0.3353	0.356399	0.290234	0.328285		7	0.323068	0.303947	0.352027	0.302311	0.318803	0.301182
777.198	4.81338	8.73192	3.90063	6.13381	4.90818		777.199	0.693395	3.95596	1.19407	1.45194	0.799539		7.2	0.272864	0.342522	0.354857	0.292477	0.329908		7.2	0.313014	0.302897	0.348027	0.301229	0.324252	0.298281
777.398	4.79949	8.74345	3.91186	6.13909	4.91807		777.399	0.694886	3.96042	1.20054	1.45569	0.794576		7.4	0.274312	0.344818	0.362382	0.290979	0.335809		7.4	0.308602	0.3118	0.346277	0.304586	0.318659	0.304195
777.598	4.81648	8.75159	3.91482	6.14618	4.92612		777.599	0.700117	3.97313	1.20006	1.46029	0.786644		7.6	0.264868	0.340523	0.356579	0.288518	0.330952		7.6	0.31721	0.304917	0.352168	0.310477	0.31681	0.305249
777.798	4.82165	8.75114	3.9167	6.13987	4.92566		777.799	0.697123	3.96939	1.19457	1.45893	0.796162		7.8	0.261935	0.342561	0.356687	0.292439	0.323592		7.8	0.315536	0.304763	0.351819	0.304847	0.321313	0.299727
777.998	4.8085	8.75656	3.92181	6.15344	4.92005		777.999	0.700596	3.97506	1.20077	1.45872	0.801127		8	0.269685	0.344754	0.351285	0.292383	0.331869		8	0.315046	0.305973	0.353446	0.304675	0.317836	0.301225
778.198	4.82525	8.77002	3.92498	6.16531	4.92915		778.199	0.703098	3.97816	1.20114	1.46122	0.798896		8.2	0.272388	0.343163	0.364606	0.295886	0.328389		8.2	0.316752	0.3045	0.343939	0.304253	0.321846	0.307846
778.398	4.82599	8.7752	3.93028	6.16027	4.93338		778.399	0.700221	3.99207	1.19708	1.46434	0.789976		8.4	0.268862	0.352411	0.363091	0.294051	0.331349		8.4	0.318135	0.304304	0.353314	0.307637	0.317887	0.301559
778.598	4.81934	8.77425	3.9282	6.16798	4.9341		778.599	0.701387	3.99208	1.20063	1.46792	0.800951		8.6	0.264115	0.340193	0.350884	0.290572	0.333388		8.6	0.314475	0.307801	0.351655	0.306948	0.320561	0.299853
778.798	4.8306	8.78823	3.93524	6.17385	4.9395		778.799	0.702323	3.99716	1.20756	1.46722	0.803415		8.8	0.264867	0.340503	0.360493	0.293558	0.328162		8.8	0.31901	0.305925	0.34937	0.299265	0.322776	0.302939
778.998	4.82372	8.80068	3.93837	6.18346	4.93918		778.999	0.699649	3.99282	1.19987	1.47372	0.797868		9	0.27222	0.339691	0.364346	0.292629	0.32612		9	0.316936	0.303779	0.347587	0.30397	0.319014	0.301354
779.198	4.82103	8.8008	3.9448	6.18188	4.95042		779.199	0.70172	4.0049	1.20147	1.47588	0.791742		9.2	0.273005	0.349889	0.36553	0.292221	0.334745		9.2	0.304784	0.304538	0.348169	0.306803	0.318145	0.305462
779.398	4.8378	8.81053	3.95058	6.18607	4.95112		779.399	0.702656	4.00962	1.20653	1.48307	0.803198		9.4	0.260339	0.338692	0.36471	0.291369	0.330288		9.4	0.322487	0.305724	0.350378	0.310329	0.32092	0.304864
779.598	4.84266	8.81843	3.94783	6.19151	4.95483		779.599	0.702201	4.01166	1.20519	1.48225	0.804371		9.6	0.263442	0.344159	0.358406	0.294139	0.323865		9.6	0.321329	0.299881	0.349691	0.301232	0.319507	0.299797
779.798	4.82158	8.81886	3.95368	6.20247	4.94536		779.799	0.7036	4.01338	1.20742	1.47287	0.797894		9.8	0.274046	0.343575	0.355736	0.292873	0.334294		9.8	0.306524	0.307861	0.344823	0.30429	0.317146	0.302171
779.998	4.83841	8.83442	3.96032	6.20719	4.96174		779.999	0.704866	4.02322	1.20959	1.48823	0.792877		10	0.273448	0.344656	0.36637	0.296209	0.331793		10	0.315154	0.306439	0.346372	0.307491	0.319904	0.304502
780.198	4.84844	8.83348	3.97156	6.20641	4.96465		780.199	0.699927	4.03071	1.20673	1.48466	0.793356		10.2	0.266234	0.342447	0.364149	0.291294	0.325854		10.2	0.320443	0.297335	0.353586	0.30527	0.312006	0.30639
780.398	4.83009	8.83249	3.96695	6.20842	4.96186		780.399	0.702434	4.02782	1.20853	1.48028	0.808912		10.4	0.263668	0.344548	0.353675	0.289257	0.329558		10.4	0.312794	0.307461	0.353402	0.300338	0.323571	0.302481
780.598	4.83552	8.84645	3.97831	6.22483	4.9547		780.599	0.703857	4.03642	1.21074	1.48509	0.808036		10.6	0.275087	0.344637	0.35668	0.292031	0.337476		10.6	0.313995	0.300571	0.348147	0.302278	0.319824	0.305527
780.798	4.85161	8.85878	3.98	6.22509	4.97003		780.799	0.705366	4.03965	1.20698	1.49214	0.79658		10.8	0.274461	0.348925	0.371764	0.292546	0.324662		10.8	0.315813	0.304514	0.34834	0.305413	0.322461	0.30269
780.998	4.8508	8.854	3.98102	6.22726	4.97107		780.999	0.703897	4.03767	1.21191	1.49157	0.803905		11	0.267855	0.34307	0.35877	0.292055	0.327171		11	0.312649	0.304179	0.350678	0.304993	0.313073	0.29948
781.198	4.85133	8.86557	3.98587	6.23383	4.97277		781.199	0.707914	4.04891	1.2152	1.49289	0.810655		11.2	0.26341	0.34585	0.359683	0.288497	0.329605		11.2	0.3136	0.30657	0.351063	0.305488	0.318971	0.300904
781.398	4.85327	8.8742	3.99624	6.24818	4.96841		781.399	0.705509	4.05439	1.21133	1.49454	0.802369		11.4	0.269409	0.342267	0.362577	0.291388	0.326372		11.4	0.313258	0.302473	0.347391	0.300984	0.317663	0.304023
781.598	4.84901	8.8766	3.99079	6.24375	4.97488		781.599	0.706806	4.05409	1.21323	1.49544	0.800432		11.6	0.275905	0.345933	0.363789	0.291	0.330232		11.6	0.307927	0.308238	0.349148	0.304873	0.322449	0.299527
781.798	4.85022	8.88383	4.00264	6.2519	4.97842		781.799	0.707007	4.06402	1.21515	1.49709	0.809195		11.8	0.268253	0.339565	0.364572	0.290713	0.331625		11.8	0.309839	0.307084	0.350813	0.306936	0.317387	0.302001
781.998	4.86852	8.89625	3.99869	6.25095	4.98688		781.999	0.708317	4.06331	1.21327	1.49784	0.810595		12	0.256806	0.331584	0.362514	0.289405	0.323194		12	0.322358	0.304699	0.357881	0.30398	0.316562	0.304301
782.198	4.85921	8.8932	4.00579	6.25418	4.97673		782.199	0.707195	4.06199	1.21134	1.4955	0.808776		12.2	0.265555	0.346633	0.357039	0.293915	0.32913		12.2	0.308092	0.303029	0.352449	0.302508	0.32212	0.295151
782.398	4.84399	8.89923	4.00621	6.26243	4.98193		782.399	0.707247	4.07565	1.21989	1.50654	0.800052		12.4	0.272391	0.340605	0.359951	0.289404	0.33701		12.4	0.307793	0.308296	0.350572	0.307761	0.321842	0.306637
782.598	4.86922	8.91192	4.01371	6.26634	4.99733		782.599	0.70848	4.08173	1.2156	1.50495	0.812304		12.6	0.269758	0.339128	0.364758	0.291025	0.332621		12.6	0.31581	0.300801	0.351842	0.306028	0.316262	0.308771
782.798	4.86878	8.90938	4.01385	6.27505	4.99439		782.799	0.706574	4.07728	1.21391	1.50957	0.817759		12.8	0.261618	0.340214	0.355893	0.291274	0.327214		12.8	0.316255	0.304456	0.35698	0.303409	0.318678	0.300902
782.998	4.85669	8.91811	4.01832	6.2808	4.98939		782.999	0.712672	4.08235	1.22135	1.50702	0.808082		13	0.266436	0.34085	0.344409	0.286671	0.331972		13	0.307699	0.305401	0.349077	0.311099	0.317154	0.302204
783.198	4.87309	8.92405	4.02572	6.2893	4.99596		783.199	0.712996	4.08949	1.2181	1.51368	0.808632		13.2	0.270047	0.338615	0.365854	0.297003	0.329329		13.2	0.31773	0.307461	0.349426	0.303185	0.318466	0.305918
783.398	4.87406	8.93349	4.02852	6.28268	5.00054		783.399	0.712603	4.09323	1.21311	1.51598	0.806487		13.4	0.268049	0.343502	0.364772	0.291299	0.333716		13.4	0.313384	0.301507	0.351012	0.310036	0.323012	0.302977
783.598	4.86224	8.93039	4.03618	6.28567	5.00965		783.599	0.710666	4.10235	1.22047	1.51434	0.825319		13.6	0.263496	0.340744	0.350476	0.284957	0.333935		13.6	0.315045	0.306331	0.357267	0.308665	0.319436	0.305096
783.798	4.87466	8.93927	4.04194	6.30095	5.00028		783.799	0.71275	4.10443	1.21957	1.51417	0.813196		13.8	0.264864	0.341875	0.360896	0.286666	0.326886		13.8	0.317695	0.302338	0.348239	0.303534	0.32193	0.3044
783.998	4.87864	8.95303	4.04206	6.30319	5.00382		783.999	0.710542	4.1024	1.21877	1.51717	0.807259		14	0.270448	0.343841	0.365664	0.295299	0.327829		14	0.312006	0.304869	0.347648	0.299675	0.317678	0.302661
784.198	4.86339	8.95088	4.04733	6.30214	5.01278		784.199	0.710385	4.10814	1.21831	1.51737	0.80989		14.2	0.269246	0.346831	0.363012	0.292394	0.332462		14.2	0.309944	0.305244	0.349637	0.307671	0.321893	0.303227
784.398	4.88239	8.95988	4.04526	6.30733	5.02109		784.399	0.70934	4.11412	1.22595	1.52759	0.828284		14.4	0.260366	0.339746	0.357927	0.288423	0.330639		14.4	0.32241	0.305357	0.35287	0.304887	0.315637	0.306403
784.598	4.88576	8.96252	4.0475	6.31422	5.01074		784.599	0.710308	4.11715	1.22182	1.51952	0.816078		14.6	0.262562	0.344044	0.358172	0.291597	0.322097		14.6	0.315772	0.30273	0.346969	0.301115	0.316311	0.297299
784.798	4.87198	8.96462	4.05266	6.32423	5.01356		784.799	0.711534	4.12299	1.22434	1.51944	0.806365		14.8	0.26483	0.339966	0.355133	0.29157	0.329079		14.8	0.304979	0.309942	0.351069	0.301865	0.319393	0.299735
784.998	4.88316	8.97543	4.06332	6.32613	5.02467		784.999	0.714846	4.12805	1.22494	1.53277	0.811375		15	0.274047	0.343657	0.366221	0.288738	0.32772		15	0.307036	0.30564	0.349147	0.3079	0.321122	0.300379
785.198	4.89503	8.97975	4.06275	6.32626	5.02688		785.199	0.710158	4.12659	1.22455	1.53002	0.822476		15.2	0.2606	0.340306	0.357412	0.289992	0.323506		15.2	0.32119	0.299349	0.352343	0.304531	0.315489	0.302859
785.398	4.88605	8.9769	4.06418	6.33133	5.02208		785.399	0.71668	4.13572	1.2207	1.51969	0.822231		15.4	0.259018	0.343526	0.349779	0.285288	0.323327		15.4	0.313353	0.30389	0.357201	0.302225	0.315075	0.300841
785.598	4.87665	8.99248	4.0701	6.33819	5.01505		785.599	0.719462	4.13907	1.2317	1.52956	0.814517		15.6	0.266741	0.341534	0.354559	0.294537	0.32853		15.6	0.313186	0.301791	0.348444	0.299461	0.316812	0.303249
785.798	4.89538	9.00007	4.0765	6.33979	5.03184		785.799	0.715773	4.14508	1.2245	1.53774	0.815204		15.8	0.276117	0.34302	0.364932	0.299156	0.326944		15.8	0.318518	0.30625	0.345653	0.302408	0.320472	0.302979
785.998	4.88991	8.99952	4.07741	6.33774	5.03131		785.999	0.712695	4.14566	1.22499	1.53053	0.813128		16	0.271863	0.34603	0.358565	0.291998	0.328211		16	0.313667	0.308788	0.354092	0.305886	0.318898	0.300904
786.198	4.88344	9.00096	4.08341	6.34428	5.02973		786.199	0.719961	4.15036	1.23187	1.53422	0.823824		16.2	0.256983	0.33725	0.358054	0.290594	0.328781		16.2	0.316092	0.303056	0.357081	0.305937	0.317516	0.302082
786.398	4.90314	9.01706	4.08931	6.3549	5.02632		786.399	0.718174	4.15182	1.22868	1.53739	0.815216		16.4	0.265418	0.337946	0.361682	0.288455	0.32413		16.4	0.315213	0.304074	0.348158	0.305016	0.319794	0.300625
786.598	4.89741	9.01092	4.08438	6.35393	5.03449		786.599	0.717834	4.15619	1.23038	1.54324	0.816311		16.6	0.274942	0.344065	0.364744	0.295391	0.326846		16.6	0.304811	0.303223	0.348773	0.301836	0.31845	0.301708
786.798	4.89699	9.01805	4.09989	6.3608	5.0415		786.799	0.718355	4.16496	1.23177	1.54697	0.828336		16.8	0.267946	0.342634	0.360276	0.288634	0.3345		16.8	0.309075	0.307844	0.348537	0.312375	0.319932	0.303446
786.998	4.90804	9.02991	4.10129	6.36565	5.04895		786.999	0.717781	4.16755	1.23007	1.53768	0.828509		17	0.263172	0.335493	0.358455	0.290639	0.327172		17	0.32359	0.301994	0.355299	0.306405	0.316317	0.303463
787.198	4.90236	9.02562	4.10483	6.37332	5.03816		787.199	0.715163	4.16145	1.22652	1.54226	0.820438		17.2	0.264648	0.340898	0.352123	0.288005	0.324923		17.2	0.306602	0.305425	0.34995	0.305912	0.318529	0.295512
787.398	4.89481	9.03697	4.1028	6.37382	5.04677		787.399	0.717252	4.17285	1.23512	1.55408	0.817066		17.4	0.273949	0.341551	0.359151	0.29305	0.334973		17.4	0.307422	0.307482	0.343416	0.302736	0.322005	0.305001
787.598	4.91613	9.0424	4.11164	6.38194	5.05739		787.599	0.715914	4.17835	1.23216	1.55505	0.831996		17.6	0.265929	0.341633	0.362805	0.294283	0.328472		17.6	0.317054	0.303665	0.348832	0.302277	0.319073	0.304074
787.798	4.91581	9.03594	4.10762	6.38391	5.05699		787.799	0.719911	4.1737	1.22775	1.54517	0.831897		17.8	0.260421	0.337553	0.358943	0.295216	0.32238		17.8	0.316473	0.30036	0.351894	0.30593	0.311682	0.298525
787.998	4.89614	9.04289	4.11488	6.3891	5.04488		787.999	0.717961	4.17631	1.23311	1.5487	0.821541		18	0.267145	0.336518	0.345516	0.289772	0.332057		18	0.309219	0.30636	0.35148	0.310133	0.312596	0.304597
788.198	4.90366	9.0564	4.12254	6.39809	5.04939		788.199	0.720543	4.18978	1.2393	1.55958	0.815113		18.2	0.268734	0.341294	0.367061	0.293244	0.32495		18.2	0.313863	0.307955	0.347561	0.30478	0.317084	0.302946
788.398	4.91568	9.05999	4.11774	6.39632	5.06768		788.399	0.723014	4.19197	1.22559	1.55632	0.826955		18.4	0.27273	0.347946	0.361796	0.292704	0.328972		18.4	0.318132	0.303896	0.352468	0.30688	0.320811	0.300092
788.598	4.91029	9.05863	4.12692	6.40212	5.05953		788.599	0.720176	4.19188	1.23602	1.55585	0.83094		18.6	0.266715	0.336934	0.355183	0.287166	0.333001		18.6	0.312338	0.301815	0.349603	0.306667	0.31456	0.306543
788.798	4.91655	9.06955	4.1327	6.40607	5.05992		788.799	0.722001	4.1982	1.23482	1.55747	0.816603		18.8	0.257268	0.340228	0.357742	0.286726	0.328585		18.8	0.31665	0.301341	0.346453	0.304479	0.316692	0.304912
788.998	4.91843	9.07535	4.12975	6.41236	5.06514		788.999	0.718967	4.19524	1.23833	1.56138	0.818556		19	0.268056	0.339728	0.357657	0.293288	0.326182		19	0.31731	0.301769	0.346916	0.301643	0.316581	0.302448
789.198	4.90686	9.07417	4.13133	6.41031	5.07033		789.199	0.721142	4.20458	1.23502	1.56339	0.826379		19.2	0.272779	0.349812	0.362496	0.292834	0.331968		19.2	0.310403	0.305571	0.354856	0.30536	0.319562	0.303735
789.398	4.925	9.08637	4.14	6.41962	5.07916		789.399	0.727198	4.2103	1.24097	1.56432	0.835033		19.4	0.260644	0.342845	0.359852	0.290213	0.325684		19.4	0.324741	0.304132	0.351139	0.306052	0.318242	0.302107
789.598	4.93462	9.08633	4.1438	6.42248	5.07195		789.599	0.723787	4.20811	1.23633	1.56622	0.823129		19.6	0.25778	0.337418	0.357249	0.288858	0.327832		19.6	0.313627	0.299082	0.353064	0.306285	0.317031	0.298297
789.798	4.91675	9.08662	4.1426	6.42472	5.06749		789.799	0.726251	4.21225	1.24007	1.56658	0.81497		19.8	0.264588	0.340785	0.35408	0.28947	0.327076		19.8	0.311465	0.304415	0.351385	0.304003	0.316287	0.299026
789.998	4.92227	9.09242	4.15252	6.43465	5.08071		789.999	0.724123	4.22582	1.2421	1.57002	0.827926		20	0.4213	0.394692	0.384234	0.310721	0.261905		20	0.350463	0.302236	0.359899	0.334263	0.342308	0.304537
790.198	4.93821	9.10625	4.15935	6.42864	5.08617		790.199	0.726211	4.22294	1.24047	1.57233	0.839343		20.2	0.474136	0.433293	0.428645	0.346411	0.283054		20.2	0.378133	0.340693	0.388384	0.363824	0.38249	0.33697
790.398	4.92477	9.09658	4.15239	6.44242	5.07594		790.399	0.720835	4.22009	1.24363	1.56564	0.827762		20.4	0.531691	0.472162	0.469234	0.382196	0.310735		20.4	0.440834	0.41054	0.438855	0.432684	0.446244	0.387492
790.598	4.91636	9.10719	4.16283	6.44426	5.07477		790.599	0.72527	4.22888	1.24632	1.5767	0.824883		20.6	0.594322	0.523536	0.522132	0.433282	0.353298		20.6	0.523942	0.482512	0.502863	0.507363	0.513008	0.460914
790.798	4.93425	9.11873	4.16748	6.44986	5.09319		790.799	0.726391	4.23488	1.24052	1.57613	0.828989		20.8	0.647474	0.578599	0.585795	0.48905	0.394457		20.8	0.592728	0.554593	0.574378	0.579958	0.583803	0.534718
790.998	4.93284	9.10855	4.16442	6.44255	5.08839		790.999	0.721518	4.2389	1.24432	1.57569	0.833157		21	0.711827	0.626626	0.647275	0.539833	0.429497		21	0.653989	0.611582	0.635556	0.640499	0.647095	0.577284
791.198	4.92741	9.11234	4.171	6.45129	5.09008		791.199	0.729182	4.23962	1.24396	1.57852	0.838098		21.2	0.775213	0.676368	0.709281	0.595048	0.470221		21.2	0.7119	0.670906	0.691798	0.689999	0.695289	0.631943
791.398	4.93375	9.12829	4.17522	6.46716	5.08988		791.399	0.729707	4.24121	1.24381	1.58546	0.827048		21.4	0.834823	0.725908	0.772062	0.646429	0.521387		21.4	0.766828	0.722147	0.734667	0.742082	0.745181	0.675118
791.598	4.93121	9.12712	4.17614	6.45877	5.09855		791.599	0.729102	4.2487	1.24106	1.58722	0.834655		21.6	0.888674	0.775887	0.82759	0.696981	0.562764		21.6	0.800338	0.753486	0.76983	0.780505	0.78169	0.708788
791.798	4.93347	9.13076	4.18063	6.46746	5.10176		791.799	0.729943	4.25072	1.24527	1.5881	0.840766		21.8	0.936777	0.820761	0.884623	0.754319	0.598327		21.8	0.831941	0.782595	0.806392	0.804498	0.812813	0.7316
791.998	4.94891	9.13688	4.18582	6.47659	5.09585		791.999	0.729804	4.24973	1.24546	1.58752	0.83712		22	0.993537	0.864507	0.952582	0.802608	0.641794		22	0.847952	0.806445	0.829417	0.831697	0.833973	0.753032
792.198	4.94093	9.13937	4.18154	6.47491	5.08745		792.199	0.725929	4.25819	1.24339	1.58657	0.824174		22.2	1.05188	0.909023	0.999613	0.848163	0.688887		22.2	0.878598	0.831707	0.85708	0.853207	0.857871	0.766019
792.398	4.92748	9.14561	4.19211	6.47475	5.10136		792.399	0.73245	4.2669	1.24857	1.58873	0.832297		22.4	1.09002	0.951515	1.04232	0.89304	0.736119		22.4	0.894152	0.834843	0.869062	0.869354	0.874152	0.784559
792.598	4.94672	9.15133	4.20214	6.4861	5.11049		792.599	0.731595	4.26694	1.2428	1.59444	0.839092		22.6	1.12691	0.98484	1.10022	0.941017	0.761988		22.6	0.904091	0.853153	0.880317	0.873417	0.887703	0.790611
792.798	4.95145	9.15428	4.19517	6.48318	5.10751		792.799	0.727053	4.26461	1.24182	1.58497	0.842219		22.8	1.17559	1.01985	1.15162	0.979635	0.797492		22.8	0.914923	0.86118	0.897409	0.892309	0.898245	0.801715
792.998	4.92743	9.14806	4.19513	6.48618	5.09442		792.999	0.72813	4.27	1.24865	1.59035	0.8392		23	1.21633	1.0552	1.19136	1.02307	0.842835		23	0.922088	0.874702	0.903467	0.902488	0.899884	0.815548
793.198	4.95112	9.16305	4.2028	6.49335	5.11446		793.199	0.733785	4.27326	1.25269	1.60158	0.830562		23.2	1.25384	1.08773	1.24075	1.06363	0.883737		23.2	0.927439	0.884724	0.912199	0.90859	0.907852	0.825213
793.398	4.95598	9.16677	4.20407	6.49516	5.11647		793.399	0.729382	4.27908	1.24173	1.60068	0.836444		23.4	1.2849	1.11741	1.27559	1.09466	0.910877		23.4	0.944337	0.893735	0.926592	0.923035	0.919549	0.829722
793.598	4.94709	9.15922	4.20246	6.50454	5.11578		793.599	0.728929	4.27407	1.2457	1.59641	0.847203		23.6	1.31374	1.14303	1.30902	1.1313	0.931745		23.6	0.949516	0.906549	0.93424	0.928703	0.929657	0.836845
793.798	4.95372	9.17507	4.21539	6.50642	5.11637		793.799	0.733127	4.28436	1.24938	1.5968	0.834356		23.8	1.34589	1.17706	1.35522	1.1653	0.978092		23.8	0.956419	0.928824	0.939287	0.947404	0.938209	0.851656
793.998	4.95522	9.17818	4.21474	6.51576	5.11464		793.999	0.731461	4.28452	1.2515	1.59621	0.831696		24	1.38551	1.19636	1.39197	1.19877	1.02117		24	0.977312	0.936554	0.948119	0.959639	0.950593	0.857581
794.198	4.94577	9.17793	4.21889	6.50962	5.12125		794.199	0.731021	4.29123	1.24891	1.60289	0.841627		24.2	1.39625	1.22824	1.4154	1.23037	1.05023		24.2	0.985941	0.946867	0.965147	0.969189	0.957147	0.866383
794.398	4.96361	9.18337	4.22043	6.51945	5.12742		794.399	0.736366	4.29042	1.25211	1.60212	0.853254		24.4	1.42529	1.2516	1.45372	1.25757	1.06325		24.4	0.990587	0.968188	0.974718	0.976414	0.969425	0.877807
794.598	4.96708	9.19118	4.22835	6.52011	5.12571		794.599	0.734894	4.29361	1.25009	1.60199	0.834866		24.6	1.45323	1.26231	1.48927	1.29129	1.09378		24.6	1.00983	0.97875	0.984774	0.995737	0.986599	0.886493
794.798	4.94732	9.18279	4.22741	6.52796	5.12025		794.799	0.73507	4.29614	1.24885	1.60444	0.837125		24.8	1.47876	1.28654	1.51193	1.31989	1.1315		24.8	1.02913	0.992256	1.00303	1.01347	1.0004	0.896229
794.998	4.96233	9.19439	4.23599	6.5257	5.14004		794.999	0.733781	4.30788	1.2535	1.61881	0.840305		25	1.48497	1.31048	1.53122	1.34059	1.16502		25	1.03596	1.00384	1.01969	1.01751	1.0112	0.911451
795.198	4.96711	9.19786	4.23798	6.53017	5.13386		795.199	0.735823	4.30604	1.2525	1.61942	0.849119		25.2	1.50673	1.32449	1.56906	1.36567	1.17739		25.2	1.05064	1.01841	1.02693	1.03836	1.01967	0.917352
795.398	4.96063	9.186	4.23355	6.5385	5.12213		795.399	0.731475	4.30486	1.25697	1.60882	0.843039		25.4	1.54264	1.3449	1.60003	1.3898	1.20347		25.4	1.05991	1.03056	1.04219	1.05096	1.03624	0.92961
795.598	4.95405	9.20396	4.24583	6.53759	5.13185		795.599	0.738658	4.31103	1.25813	1.61702	0.833717		25.6	1.55932	1.36077	1.61925	1.40991	1.2338		25.6	1.0724	1.04857	1.05186	1.06329	1.04268	0.939148
795.798	4.97111	9.20913	4.24969	6.53715	5.14299		795.799	0.735855	4.31935	1.25287	1.62035	0.840166		25.8	1.57326	1.38143	1.64241	1.43429	1.25597		25.8	1.08673	1.0578	1.06711	1.07414	1.05576	0.960443
795.998	4.96283	9.20006	4.2442	6.54182	5.13917		795.999	0.728418	4.31559	1.25465	1.6131	0.850151		26	1.58297	1.39624	1.66448	1.45131	1.27601		26	1.10624	1.06725	1.07891	1.08464	1.06358	0.957238
796.198	4.96415	9.20537	4.25205	6.5524	5.13223		796.199	0.738587	4.32601	1.25577	1.61527	0.843093		26.2	1.6047	1.40854	1.68754	1.47185	1.29624		26.2	1.10923	1.08051	1.08846	1.10349	1.07442	0.967581
796.398	4.96336	9.21938	4.25813	6.55659	5.134		796.399	0.743847	4.32989	1.2569	1.62297	0.836952		26.4	1.62747	1.42106	1.71224	1.49508	1.32673		26.4	1.12273	1.09318	1.1007	1.11231	1.08731	0.981021
796.598	4.97094	9.21999	4.26065	6.55265	5.1548		796.599	0.740574	4.32899	1.25247	1.61936	0.845003		26.6	1.63598	1.43747	1.7217	1.50506	1.34874		26.6	1.13476	1.09876	1.1075	1.12651	1.09836	0.985799
796.798	4.96158	9.21372	4.26027	6.56146	5.14673		796.799	0.733988	4.33615	1.25651	1.62482	0.849685		26.8	1.63846	1.4542	1.73558	1.5238	1.36072		26.8	1.14427	1.10814	1.12447	1.13145	1.10431	0.999188
796.998	4.97906	9.23436	4.26111	6.56371	5.14199		796.999	0.741397	4.33335	1.25943	1.62128	0.849346		27	1.66319	1.46154	1.76729	1.54771	1.37263		27	1.14512	1.11775	1.13053	1.13589	1.1108	1.00287
797.198	4.97237	9.22653	4.26494	6.57229	5.14294		797.199	0.734496	4.33803	1.26092	1.63078	0.84642		27.2	1.67966	1.47464	1.7822	1.55904	1.40445		27.2	1.16331	1.13072	1.14107	1.15316	1.12053	1.01288
797.398	4.96634	9.23169	4.27393	6.57318	5.15452		797.399	0.739833	4.34271	1.26063	1.63038	0.846576		27.4	1.68643	1.48987	1.78959	1.57797	1.419		27.4	1.17064	1.13567	1.15071	1.15479	1.1297	1.01812
797.598	4.98497	9.23296	4.27621	6.58148	5.15539		797.599	0.736952	4.34561	1.26086	1.63124	0.85099		27.6	1.69261	1.49542	1.81503	1.58227	1.43348		27.6	1.17606	1.1343	1.15331	1.16254	1.13703	1.02738
797.798	4.98292	9.24194	4.2751	6.58234	5.15045		797.799	0.738656	4.34212	1.25213	1.62608	0.852055		27.8	1.71042	1.51834	1.82127	1.60415	1.43825		27.8	1.18579	1.14706	1.1707	1.1757	1.145	1.02858
797.998	4.96417	9.24041	4.27868	6.58479	5.15459		797.999	0.742579	4.34538	1.25935	1.63221	0.848171		28	1.72843	1.52128	1.84452	1.6135	1.45856		28	1.18714	1.16141	1.17353	1.18738	1.15239	1.03287
798.198	4.99161	9.24883	4.28659	6.58728	5.17233		798.199	0.74148	4.3573	1.26762	1.63825	0.846025		28.2	1.73729	1.53182	1.85966	1.62839	1.48863		28.2	1.19823	1.16647	1.17638	1.18904	1.16028	1.04753
798.398	4.98914	9.23964	4.28822	6.58985	5.17172		798.399	0.739795	4.35507	1.26167	1.63532	0.859011		28.4	1.74734	1.54122	1.8694	1.6348	1.49722		28.4	1.20636	1.16675	1.18423	1.19776	1.16721	1.05309
798.598	4.9707	9.24354	4.28603	6.596	5.15325		798.599	0.743768	4.36028	1.2643	1.63549	0.859259		28.6	1.74993	1.5491	1.87871	1.65495	1.50482		28.6	1.21254	1.17188	1.19427	1.20623	1.17306	1.05148
798.798	4.98856	9.25543	4.29281	6.59895	5.16602		798.799	0.745313	4.36176	1.26787	1.63814	0.848155		28.8	1.76625	1.56296	1.90322	1.66683	1.52339		28.8	1.20956	1.1889	1.19775	1.2081	1.17598	1.06227
798.998	4.99034	9.26007	4.29583	6.5994	5.17313		798.999	0.741285	4.36263	1.26263	1.6381	0.842336		29	1.77627	1.56887	1.9144	1.67853	1.54358		29	1.22536	1.19647	1.20475	1.21929	1.18263	1.0687
799.198	4.97322	9.25751	4.29813	6.6018	5.17135		799.199	0.740534	4.36602	1.26216	1.64066	0.855384		29.2	1.78021	1.58176	1.91691	1.68806	1.55299		29.2	1.23576	1.19596	1.21475	1.22033	1.18974	1.06829
799.398	4.99134	9.26592	4.29977	6.60532	5.17669		799.399	0.746683	4.37199	1.27007	1.64247	0.858726		29.4	1.79168	1.58821	1.93851	1.69512	1.56128		29.4	1.23311	1.20537	1.21968	1.22741	1.18934	1.0708
799.598	4.99364	9.27125	4.3077	6.6152	5.17014		799.599	0.740617	4.37069	1.26478	1.6408	0.844695		29.6	1.81002	1.59595	1.95371	1.70888	1.56957		29.6	1.23688	1.2119	1.22145	1.23928	1.19527	1.07688
799.798	4.97696	9.26719	4.30354	6.61794	5.178		799.799	0.741836	4.37031	1.26767	1.6394	0.847921		29.8	1.81481	1.60656	1.95688	1.71709	1.5902		29.8	1.251	1.21523	1.23033	1.23997	1.20113	1.08318
799.998	4.99259	9.2747	4.30964	6.61484	5.1827		799.999	0.742189	4.38497	1.2651	1.64581	0.853329		30	1.81097	1.61303	1.96311	1.7306	1.60622		30	1.25644	1.22286	1.23416	1.24208	1.20662	1.0912
800.198	5.00102	9.27815	4.31124	6.62048	5.18205		800.199	0.74262	4.3847	1.2637	1.64933	0.860497		30.2	1.82751	1.62588	1.98561	1.73228	1.60411		30.2	1.25607	1.22061	1.24022	1.24661	1.21587	1.09151
800.398	4.98645	9.27864	4.31533	6.62124	5.17302		800.399	0.741767	4.37706	1.27256	1.64548	0.852694		30.4	1.83822	1.63146	1.99258	1.74029	1.61503		30.4	1.259	1.22927	1.24566	1.25247	1.21433	1.09242
800.598	4.99394	9.28423	4.31743	6.62937	5.18734		800.599	0.746858	4.38864	1.27282	1.65419	0.85057		30.6	1.84859	1.631	1.99651	1.75202	1.63097		30.6	1.26328	1.23695	1.24549	1.26113	1.22307	1.09327
800.798	5.00483	9.28755	4.32395	6.62844	5.19571		800.799	0.74545	4.38933	1.26542	1.65238	0.852628		30.8	1.85363	1.64839	2.01193	1.76338	1.64793		30.8	1.26845	1.2413	1.25295	1.25876	1.22761	1.10694
800.998	4.99314	9.2762	4.31955	6.63471	5.18542		800.999	0.747044	4.38927	1.26628	1.65329	0.860808		31	1.85336	1.6548	2.01999	1.76921	1.65092		31	1.27825	1.24071	1.26231	1.27306	1.22955	1.10411
801.198	4.99066	9.29328	4.32603	6.63809	5.17977		801.199	0.751032	4.39973	1.27112	1.65285	0.861124		31.2	1.86706	1.66087	2.0253	1.77725	1.65787		31.2	1.2783	1.25111	1.26291	1.26868	1.23539	1.10351
801.398	5.00496	9.29558	4.33083	6.6444	5.18673		801.399	0.749125	4.39537	1.27633	1.65918	0.851659		31.4	1.88254	1.66899	2.0405	1.78753	1.6699		31.4	1.28473	1.25524	1.26822	1.27424	1.23471	1.1141
801.598	5.00087	9.2887	4.33579	6.64624	5.19768		801.599	0.750118	4.40161	1.26997	1.65498	0.853536		31.6	1.88256	1.67429	2.04625	1.78991	1.68295		31.6	1.2937	1.2519	1.27296	1.28109	1.23923	1.1136
801.798	4.99551	9.29414	4.33845	6.6496	5.19441		801.799	0.747759	4.41225	1.27191	1.65551	0.854056		31.8	1.88393	1.68463	2.04809	1.80177	1.68764		31.8	1.29279	1.25582	1.27703	1.2906	1.2491	1.11613
801.998	5.01363	9.3057	4.34004	6.65124	5.19235		801.999	0.748459	4.41117	1.27237	1.66148	0.864962		32	1.8943	1.68742	2.06755	1.80832	1.68949		32	1.29885	1.27013	1.28275	1.28969	1.24817	1.12391
802.198	5.00038	9.31084	4.33611	6.65494	5.19723		802.199	0.745637	4.40612	1.27216	1.66091	0.854298		32.2	1.91216	1.69291	2.0745	1.81613	1.70594		32.2	1.3029	1.27412	1.28764	1.30115	1.25359	1.12091
802.398	4.99465	9.31074	4.34635	6.65431	5.20082		802.399	0.746112	4.41193	1.27256	1.66074	0.857555		32.4	1.91071	1.70079	2.07169	1.82081	1.71811		32.4	1.30527	1.27629	1.28892	1.29751	1.25427	1.12863
802.598	5.02197	9.30973	4.34768	6.66691	5.20097		802.599	0.74835	4.41291	1.27682	1.66308	0.857611		32.6	1.90725	1.70667	2.08879	1.82636	1.72382		32.6	1.31081	1.27844	1.28959	1.29823	1.26256	1.12807
802.798	5.00779	9.31863	4.34547	6.66324	5.1972		802.799	0.750523	4.41418	1.26888	1.66256	0.865208		32.8	1.92145	1.71247	2.09757	1.82981	1.72398		32.8	1.31296	1.27789	1.2975	1.30772	1.26796	1.12748
802.998	4.99735	9.31573	4.35085	6.66776	5.20198		802.999	0.745198	4.42328	1.27848	1.6637	0.858511		33	1.92722	1.7194	2.0983	1.84165	1.73		33	1.31375	1.28804	1.30122	1.30709	1.26812	1.13257
803.198	5.01856	9.32293	4.3574	6.67111	5.20615		803.199	0.753876	4.42861	1.27912	1.67593	0.856207		33.2	1.93671	1.72253	2.11216	1.84419	1.74836		33.2	1.31936	1.29419	1.30467	1.31453	1.26847	1.13528
803.398	5.01298	9.32076	4.35507	6.6796	5.20542		803.399	0.749312	4.42598	1.26732	1.66918	0.86656		33.4	1.94031	1.73053	2.11485	1.84605	1.75529		33.4	1.33046	1.28871	1.30772	1.31552	1.27427	1.14259
803.598	5.00199	9.3207	4.35924	6.67522	5.20197		803.599	0.749939	4.42757	1.27474	1.66662	0.873165		33.6	1.94076	1.73295	2.11491	1.85968	1.75271		33.6	1.33058	1.29263	1.31476	1.32638	1.27507	1.13967
803.798	5.01863	9.32965	4.36283	6.68438	5.21825		803.799	0.757382	4.43332	1.27489	1.66794	0.864753		33.8	1.95072	1.73849	2.13268	1.86712	1.7616		33.8	1.32705	1.30453	1.31181	1.32179	1.27487	1.14494
803.998	5.01333	9.33275	4.36677	6.68551	5.213		803.999	0.75518	4.43011	1.27367	1.67622	0.858656		34	1.96737	1.74899	2.13768	1.8684	1.77806		34	1.33476	1.30963	1.3204	1.32807	1.28444	1.14794
804.198	5.01107	9.32587	4.36552	6.68343	5.21411		804.199	0.750052	4.44091	1.27711	1.6794	0.865928		34.2	1.95869	1.75961	2.13772	1.87045	1.78442		34.2	1.34284	1.31076	1.3261	1.33086	1.2892	1.15729
804.398	5.02443	9.33465	4.37493	6.69246	5.21609		804.399	0.752414	4.43871	1.28148	1.67847	0.871791		34.4	1.95394	1.75748	2.14644	1.87807	1.78371		34.4	1.33251	1.30762	1.32622	1.33432	1.28656	1.15032
804.598	5.02013	9.33862	4.37319	6.6946	5.21506		804.599	0.751157	4.43807	1.27513	1.67613	0.863912		34.6	1.97224	1.76023	2.16009	1.88261	1.78526		34.6	1.3395	1.31907	1.33482	1.32986	1.29725	1.15389
804.798	5.00829	9.3326	4.37455	6.69731	5.22377		804.799	0.749526	4.44305	1.27678	1.67329	0.861117		34.8	1.98604	1.77066	2.16279	1.89307	1.80316		34.8	1.35078	1.32275	1.33083	1.33975	1.29514	1.15156
804.998	5.02617	9.34058	4.38628	6.7014	5.23058		804.999	0.756225	4.45674	1.28151	1.68299	0.866654		35	1.97929	1.77712	2.16164	1.89072	1.81202		35	1.35043	1.32341	1.33711	1.34086	1.29993	1.16063
805.198	5.02926	9.34449	4.37933	6.70359	5.21993		805.199	0.755292	4.45072	1.27106	1.68371	0.866917		35.2	1.9872	1.78618	2.17428	1.89695	1.80706		35.2	1.35516	1.32474	1.33401	1.3454	1.30604	1.1628
805.398	5.01316	9.34629	4.38232	6.70948	5.22513		805.399	0.753662	4.44796	1.28179	1.68035	0.868466		35.4	1.99499	1.78125	2.17833	1.90982	1.80796		35.4	1.35605	1.32833	1.34174	1.34845	1.30592	1.16081
805.598	5.02191	9.34883	4.39805	6.70997	5.23446		805.599	0.751883	4.46052	1.28951	1.6912	0.859018		35.6	2.00186	1.78514	2.18413	1.91497	1.81636		35.6	1.36035	1.33042	1.34121	1.35514	1.30879	1.16591
805.798	5.03744	9.35491	4.39691	6.70939	5.23615		805.799	0.755375	4.46544	1.27977	1.68937	0.861672		35.8	2.0102	1.80366	2.19273	1.91859	1.83175		35.8	1.36572	1.33521	1.34279	1.35557	1.30708	1.17249
805.998	5.02021	9.34812	4.38816	6.72036	5.22652		805.999	0.753453	4.46431	1.27968	1.68254	0.876015		36	2.00721	1.7999	2.19351	1.9203	1.82913		36	1.37243	1.33734	1.35753	1.36093	1.31515	1.16906
806.198	5.02084	9.35324	4.39822	6.72253	5.22258		806.199	0.753601	4.46349	1.28756	1.68721	0.867762		36.2	2.01141	1.80517	2.19871	1.92766	1.83023		36.2	1.36971	1.33989	1.35869	1.36186	1.31414	1.17131
806.398	5.03492	9.36932	4.40041	6.72308	5.23589		806.399	0.757761	4.46794	1.28327	1.69094	0.857767		36.4	2.02207	1.81309	2.21115	1.93232	1.83969		36.4	1.37027	1.35077	1.35154	1.36453	1.31936	1.17701
806.598	5.02789	9.3523	4.40344	6.72478	5.2396		806.599	0.753184	4.46701	1.28122	1.68874	0.866844		36.6	2.03079	1.81647	2.20979	1.93204	1.85565		36.6	1.37676	1.345	1.36417	1.3706	1.32616	1.17891
806.798	5.02586	9.36658	4.40309	6.731	5.23741		806.799	0.753994	4.47619	1.28083	1.69724	0.873672		36.8	2.01967	1.82673	2.20971	1.93663	1.85688		36.8	1.38364	1.34516	1.35923	1.3673	1.32728	1.17542
806.998	5.03619	9.37425	4.40821	6.73241	5.23389		806.999	0.759124	4.47725	1.2849	1.69142	0.871647		37	2.02656	1.82704	2.22729	1.94705	1.85422		37	1.38103	1.35192	1.36603	1.37197	1.3267	1.18225
807.198	5.02641	9.36885	4.40844	6.73609	5.23744		807.199	0.758892	4.47103	1.28505	1.69204	0.867755		37.2	2.0444	1.82656	2.22484	1.94741	1.8591		37.2	1.3855	1.35584	1.37142	1.3758	1.32465	1.18053
807.398	5.03347	9.37026	4.41118	6.73867	5.24535		807.399	0.761315	4.48312	1.28686	1.6932	0.862069		37.4	2.04779	1.83095	2.22887	1.94964	1.87533		37.4	1.38702	1.35872	1.37154	1.38206	1.33298	1.18237
807.598	5.04427	9.37339	4.42074	6.73852	5.24343		807.599	0.754124	4.48858	1.28335	1.69869	0.876602		37.6	2.04182	1.83696	2.23473	1.95496	1.87509		37.6	1.38615	1.35896	1.37536	1.37609	1.33883	1.19125
807.798	5.03196	9.37469	4.41117	6.74337	5.2368		807.799	0.756967	4.48004	1.27867	1.69994	0.873469		37.8	2.04916	1.84394	2.23682	1.96018	1.87077		37.8	1.39725	1.35965	1.37766	1.384	1.33946	1.18806
807.998	5.0243	9.37858	4.42065	6.74219	5.24926		807.999	0.758817	4.48635	1.28852	1.70076	0.866949		38	2.05655	1.84703	2.24074	1.96896	1.87328		38	1.39457	1.36655	1.38031	1.38831	1.3392	1.1846
808.198	5.04384	9.38358	4.42836	6.74822	5.25227		808.199	0.757767	4.49499	1.28783	1.70831	0.865668		38.2	2.06853	1.8536	2.24817	1.97218	1.88875		38.2	1.39121	1.37573	1.3796	1.38955	1.34319	1.19868
808.398	5.048	9.38652	4.42075	6.75116	5.2477		808.399	0.756985	4.49438	1.2781	1.70244	0.871985		38.4	2.06646	1.85956	2.25281	1.96754	1.89614		38.4	1.39958	1.36953	1.38408	1.38982	1.33745	1.19677
808.598	5.0231	9.38143	4.43187	6.75798	5.24819		808.599	0.758672	4.48968	1.28355	1.70212	0.878152		38.6	2.05997	1.86191	2.24855	1.97301	1.88848		38.6	1.40903	1.36501	1.39064	1.39433	1.34376	1.19281
808.798	5.04334	9.38997	4.43631	6.75593	5.25931		808.799	0.765798	4.49483	1.29173	1.71189	0.875047		38.8	2.0731	1.86295	2.26116	1.98049	1.88944		38.8	1.39826	1.37881	1.3924	1.39284	1.34867	1.19553
808.998	5.05251	9.39147	4.43725	6.76214	5.25843		808.999	0.753924	4.49917	1.28499	1.71053	0.868787		39	2.08904	1.86178	2.2685	1.98199	1.90446		39	1.40605	1.37838	1.39413	1.40407	1.35581	1.20266
809.198	5.03881	9.3875	4.43974	6.75895	5.25648		809.199	0.757865	4.50467	1.28666	1.71209	0.872668		39.2	2.07984	1.87471	2.26183	1.99172	1.9144		39.2	1.41441	1.37312	1.39539	1.40511	1.3589	1.20275
809.398	5.04136	9.39731	4.44415	6.76522	5.25331		809.399	0.765129	4.50376	1.2939	1.71141	0.87912		39.4	2.07281	1.88174	2.26534	1.99699	1.89998		39.4	1.41075	1.38594	1.3955	1.4	1.36125	1.2041
809.598	5.04412	9.39931	4.4437	6.7701	5.25747		809.599	0.759965	4.50506	1.28956	1.70956	0.867266		39.6	2.08471	1.87468	2.27664	1.99501	1.90905		39.6	1.41288	1.38631	1.40326	1.40396	1.35884	1.20369
809.798	5.0399	9.39425	4.44664	6.7746	5.26372		809.799	0.759484	4.5093	1.29065	1.71351	0.870179		39.8	2.09875	1.881	2.2818	2.00113	1.92134		39.8	1.41869	1.38924	1.40515	1.4142	1.36322	1.20725
809.998	5.05659	9.40262	4.44855	6.77425	5.26745		809.999	0.764684	4.5163	1.28857	1.72182	0.879856		40	2.09608	1.8918	2.27601	2.00485	1.92772		40	1.4213	1.39056	1.40514	1.41375	1.36888	1.20865
810.198	5.05651	9.409	4.4505	6.77723	5.26555		810.199	0.763851	4.5129	1.29426	1.71654	0.878866		40.2	2.09328	1.89206	2.29007	2.00475	1.92594		40.2	1.42684	1.39198	1.40683	1.41784	1.36507	1.20826
810.398	5.04374	9.40633	4.45354	6.77901	5.2644		810.399	0.761556	4.51148	1.29085	1.71035	0.87391		40.4	2.09591	1.8937	2.28367	2.00565	1.91852		40.4	1.42776	1.3911	1.41514	1.4196	1.37187	1.20852
810.598	5.05566	9.40637	4.45694	6.78207	5.27422		810.599	0.762265	4.52031	1.29158	1.71877	0.866249		40.6	2.11187	1.89589	2.29654	2.01397	1.92874		40.6	1.42337	1.3969	1.40836	1.42226	1.37078	1.21081
810.798	5.06138	9.4107	4.45448	6.78271	5.26891		810.799	0.763043	4.52282	1.29071	1.71754	0.874754		40.8	2.12042	1.9099	2.30552	2.01497	1.94337		40.8	1.4272	1.40405	1.41277	1.42371	1.378	1.21837
810.998	5.04358	9.40513	4.46006	6.7891	5.26526		810.999	0.759105	4.52311	1.28678	1.7193	0.883307		41	2.10883	1.90892	2.29735	2.02103	1.94277		41	1.44077	1.39671	1.41891	1.43176	1.38145	1.21424
811.198	5.0492	9.41646	4.46168	6.79827	5.27006		811.199	0.765056	4.5323	1.29528	1.72037	0.876425		41.2	2.10822	1.90912	2.3033	2.02539	1.93342		41.2	1.43846	1.39991	1.42526	1.42873	1.37945	1.21606
811.398	5.06397	9.42001	4.4657	6.79565	5.28724		811.399	0.758878	4.53196	1.29619	1.72764	0.868875		41.4	2.12351	1.91434	2.30984	2.02535	1.94179		41.4	1.43215	1.41058	1.42026	1.4286	1.38129	1.22438
811.598	5.05689	9.40979	4.4625	6.8005	5.27074		811.599	0.757181	4.52972	1.29173	1.723	0.872485		41.6	2.13232	1.9174	2.31044	2.03397	1.9592		41.6	1.43742	1.41332	1.42576	1.4381	1.3828	1.22894
811.798	5.0413	9.41338	4.47276	6.8067	5.27721		811.799	0.759767	4.53944	1.28885	1.72866	0.886237		41.8	2.12033	1.92332	2.30883	2.03692	1.9588		41.8	1.44367	1.4044	1.42767	1.43206	1.39258	1.2263
811.998	5.05724	9.42953	4.47493	6.80696	5.278		811.999	0.768137	4.53573	1.29894	1.72699	0.882932		42	2.12298	1.93276	2.32355	2.03645	1.94704		42	1.44444	1.41339	1.42879	1.43667	1.39015	1.22276
812.198	5.05754	9.42897	4.4746	6.81107	5.28486		812.199	0.762687	4.53569	1.29871	1.73031	0.874193		42.2	2.13857	1.92497	2.32644	2.04289	1.95444		42.2	1.44469	1.41621	1.43089	1.43425	1.38793	1.22701
812.398	5.05452	9.42108	4.48136	6.80988	5.29005		812.399	0.761995	4.54474	1.29199	1.73303	0.877423		42.4	2.14175	1.93035	2.32334	2.0446	1.95816		42.4	1.44739	1.42099	1.43601	1.44194	1.39377	1.22615
812.598	5.0692	9.43278	4.48423	6.81479	5.28314		812.599	0.765948	4.54556	1.29551	1.72889	0.880128		42.6	2.13945	1.94523	2.33042	2.04852	1.97031		42.6	1.45004	1.41983	1.43526	1.44127	1.39069	1.23728
812.798	5.05817	9.43358	4.48328	6.81357	5.28431		812.799	0.76945	4.54181	1.29514	1.72924	0.883794		42.8	2.14329	1.93902	2.33141	2.04514	1.96237		42.8	1.44954	1.42138	1.43701	1.45083	1.39906	1.22966
812.998	5.04927	9.43075	4.49135	6.82186	5.29482		812.999	0.767778	4.54878	1.29797	1.73252	0.875644		43	2.14591	1.93783	2.33391	2.05451	1.96093		43	1.45466	1.42284	1.44501	1.44833	1.40128	1.23013
813.198	5.06914	9.43903	4.49422	6.82244	5.29532		813.199	0.764635	4.55818	1.30122	1.73571	0.876035		43.2	2.15525	1.94366	2.34015	2.05848	1.97572		43.2	1.45041	1.43661	1.44296	1.45182	1.39972	1.23651
813.398	5.06949	9.43012	4.4954	6.82681	5.28301		813.399	0.763641	4.55069	1.29567	1.73454	0.883233		43.4	2.15641	1.94964	2.34176	2.05768	1.98005		43.4	1.45752	1.42418	1.4431	1.45531	1.40969	1.23825
813.598	5.05331	9.43901	4.4955	6.82998	5.28522		813.599	0.763438	4.55376	1.29575	1.73124	0.887142		43.6	2.1496	1.95288	2.33941	2.06373	1.97167		43.6	1.46205	1.43013	1.45271	1.45851	1.40796	1.2338
813.798	5.0742	9.44512	4.50215	6.82768	5.2977		813.799	0.763835	4.5598	1.29873	1.73785	0.882514		43.8	2.15791	1.96114	2.34909	2.06891	1.97412		43.8	1.46028	1.43555	1.45124	1.44935	1.40944	1.2374
813.998	5.07811	9.44755	4.50072	6.82833	5.29984		813.999	0.772091	4.56158	1.29559	1.74209	0.877952		44	2.17309	1.96285	2.3528	2.07511	1.98768		44	1.46343	1.44287	1.44868	1.45813	1.40927	1.23756
814.198	5.05627	9.44092	4.49963	6.8309	5.28525		814.199	0.768475	4.56248	1.29435	1.74669	0.888474		44.2	2.16657	1.96422	2.34744	2.07308	1.98759		44.2	1.46749	1.43528	1.45523	1.46485	1.41504	1.24402
814.398	5.06782	9.45398	4.50936	6.8451	5.2942		814.399	0.767701	4.56411	1.30531	1.7448	0.889134		44.4	2.15209	1.96823	2.34975	2.07093	1.99139		44.4	1.46736	1.43313	1.45869	1.46648	1.41749	1.23988
814.598	5.07589	9.44993	4.50176	6.84103	5.3037		814.599	0.763903	4.5661	1.30034	1.74593	0.882969		44.6	2.17186	1.97268	2.36178	2.07911	1.98738		44.6	1.46704	1.4387	1.4553	1.46534	1.41801	1.24436
814.798	5.06671	9.44046	4.50752	6.84131	5.30461		814.799	0.769304	4.57121	1.29861	1.74414	0.873687		44.8	2.17446	1.97102	2.35933	2.08341	1.99653		44.8	1.47399	1.44556	1.46319	1.47308	1.42225	1.23767
814.998	5.08145	9.44672	4.51201	6.84429	5.30218		814.999	0.764627	4.57632	1.29827	1.74822	0.892926		45	2.17375	1.98332	2.36251	2.08501	1.99857		45	1.46852	1.4484	1.46176	1.46739	1.42076	1.24806
815.198	5.07735	9.45833	4.51399	6.85189	5.30623		815.199	0.770712	4.57125	1.29932	1.74759	0.890544		45.2	2.17139	1.98525	2.37114	2.08927	1.99107		45.2	1.47303	1.44348	1.46494	1.47339	1.4267	1.25255
815.398	5.06255	9.46581	4.51614	6.84888	5.30832		815.399	0.766587	4.56946	1.30021	1.74633	0.88847		45.4	2.17808	1.98177	2.37137	2.09053	1.99327		45.4	1.48439	1.44351	1.46937	1.47777	1.42925	1.23931
815.598	5.07753	9.46065	4.52446	6.8509	5.31308		815.599	0.770816	4.58331	1.30095	1.74821	0.88274		45.6	2.19097	1.98485	2.37098	2.09273	2.00138		45.6	1.47878	1.45022	1.46691	1.4726	1.42625	1.24191
815.798	5.09153	9.46545	4.51749	6.85936	5.31057		815.799	0.771379	4.58549	1.30562	1.75173	0.886173		45.8	2.19092	1.99806	2.37821	2.09795	2.01387		45.8	1.48112	1.46115	1.47063	1.47514	1.4326	1.25774
815.998	5.07166	9.4545	4.51955	6.85436	5.29722		815.999	0.766695	4.58342	1.30228	1.75431	0.887897		46	2.18798	1.99365	2.37791	2.09675	2.00672		46	1.48804	1.45452	1.46825	1.48263	1.43558	1.25562
816.198	5.06698	9.46019	4.52562	6.8623	5.30393		816.199	0.775044	4.58326	1.30293	1.74864	0.887197		46.2	2.18904	1.99428	2.38151	2.10088	1.99998		46.2	1.48545	1.45217	1.47433	1.47891	1.43306	1.24975
816.398	5.08464	9.47023	4.53286	6.86064	5.32047		816.399	0.771896	4.59003	1.30571	1.75316	0.880764		46.4	2.19865	1.99411	2.39027	2.10273	2.01328		46.4	1.48508	1.45962	1.47005	1.47901	1.43753	1.25743
816.598	5.07661	9.46679	4.52918	6.85586	5.31574		816.599	0.770556	4.58701	1.30348	1.75754	0.883652		46.6	2.20345	2.00366	2.38728	2.11056	2.02158		46.6	1.49308	1.46083	1.48002	1.49083	1.43488	1.25637
816.798	5.07291	9.46606	4.53108	6.86173	5.31054		816.799	0.776093	4.59457	1.30488	1.75935	0.894097		46.8	2.18842	2.00688	2.3805	2.11158	2.01797		46.8	1.49868	1.45739	1.4781	1.48465	1.44432	1.25821
816.998	5.08331	9.47766	4.53625	6.87157	5.31655		816.999	0.774451	4.59394	1.3097	1.75752	0.888876		47	2.20225	2.00296	2.39983	2.11638	2.01429		47	1.49526	1.46397	1.48419	1.4878	1.43866	1.25403
817.198	5.08427	9.47685	4.53261	6.87268	5.31916		817.199	0.767257	4.5919	1.3044	1.75641	0.879599		47.2	2.21317	2.01511	2.39458	2.11598	2.01903		47.2	1.49305	1.4647	1.48861	1.49033	1.44828	1.25811
817.398	5.07614	9.4714	4.54325	6.87525	5.31564		817.399	0.770525	4.59853	1.30645	1.7627	0.883947		47.4	2.21348	2.00883	2.39022	2.11532	2.02727		47.4	1.49954	1.46906	1.4825	1.49452	1.43866	1.25983
817.598	5.09123	9.47654	4.54466	6.87778	5.31945		817.599	0.773622	4.60746	1.30286	1.76356	0.889552		47.6	2.20927	2.02391	2.39348	2.11702	2.03336		47.6	1.49826	1.47419	1.48008	1.4924	1.44929	1.26603
817.798	5.0835	9.48421	4.54573	6.88207	5.31591		817.799	0.772137	4.60187	1.30349	1.76014	0.895826		47.8	2.20805	2.01744	2.40181	2.12486	2.02295		47.8	1.50414	1.46814	1.48809	1.49732	1.44865	1.26498
817.998	5.07632	9.47956	4.55028	6.88074	5.32224		817.999	0.775419	4.60618	1.30563	1.76297	0.889881		48	2.21329	2.02041	2.40137	2.1241	2.02836		48	1.50446	1.47245	1.48722	1.49421	1.45887	1.26592
818.198	5.10007	9.4852	4.55234	6.88512	5.32763		818.199	0.768773	4.61099	1.3073	1.76787	0.879479		48.2	2.2248	2.02969	2.40462	2.1246	2.03804		48.2	1.49691	1.47777	1.48936	1.49744	1.45156	1.26996
818.398	5.09245	9.487	4.55178	6.88439	5.32516		818.399	0.773348	4.60674	1.30182	1.76774	0.892112		48.4	2.22396	2.03404	2.41056	2.13604	2.03703		48.4	1.50649	1.47747	1.49865	1.50274	1.45636	1.2735
818.598	5.077	9.47762	4.55081	6.88585	5.32065		818.599	0.773424	4.611	1.30058	1.76947	0.893792		48.6	2.21827	2.02805	2.39967	2.12723	2.0277		48.6	1.51122	1.47273	1.499	1.50085	1.45887	1.26402
818.798	5.08954	9.48611	4.56062	6.89228	5.32286		818.799	0.777068	4.61524	1.30915	1.7699	0.890621		48.8	2.23064	2.03181	2.41715	2.13879	2.0409		48.8	1.50306	1.48398	1.50187	1.50216	1.45768	1.26988
818.998	5.09438	9.48706	4.55933	6.89342	5.33606		818.999	0.774037	4.61734	1.30541	1.7725	0.883901		49	2.23128	2.04069	2.4204	2.14012	2.04715		49	1.51125	1.48781	1.49791	1.50789	1.4634	1.27477
819.198	5.08895	9.48611	4.55616	6.88957	5.32856		819.199	0.772162	4.6203	1.3001	1.77134	0.895243		49.2	2.22488	2.03693	2.40506	2.13592	2.05182		49.2	1.51726	1.48149	1.50416	1.51212	1.46524	1.27218
819.398	5.09208	9.49603	4.56799	6.90297	5.33093		819.399	0.771281	4.62021	1.30594	1.77226	0.901999		49.4	2.21736	2.04123	2.41008	2.14375	2.04429		49.4	1.51658	1.48339	1.50435	1.50787	1.46977	1.27245
819.598	5.10194	9.49881	4.56806	6.89893	5.33361		819.599	0.775427	4.6225	1.30724	1.76987	0.890926		49.6	2.24493	2.0406	2.42702	2.14439	2.04003		49.6	1.51736	1.48864	1.50896	1.5135	1.46541	1.27274
819.798	5.08829	9.4888	4.56989	6.89928	5.34423		819.799	0.776065	4.6251	1.30875	1.77373	0.882041		49.8	2.23673	2.04954	2.424	2.1442	2.05039		49.8	1.52236	1.49286	1.50843	1.51618	1.47265	1.27393
819.998	5.10539	9.49702	4.57441	6.90984	5.34039		819.999	0.777003	4.63008	1.31191	1.77798	0.897868		50	2.23074	2.05415	2.41946	2.14815	2.05684		50	1.51669	1.49471	1.50915	1.51636	1.46908	1.27903
820.198	5.10307	9.50172	4.57238	6.90609	5.33515		820.199	0.772576	4.62866	1.30964	1.77392	0.897888		50.2	2.23381	2.05613	2.42651	2.15354	2.04879		50.2	1.52042	1.49154	1.50791	1.51807	1.47597	1.27698
820.398	5.08417	9.50039	4.57366	6.91404	5.33702		820.399	0.767431	4.62657	1.30677	1.77314	0.891883		50.4	2.24429	2.05155	2.43161	2.15306	2.04471		50.4	1.52089	1.48562	1.51152	1.51709	1.4752	1.27314
820.598	5.09171	9.50333	4.57837	6.91381	5.35997		820.599	0.778768	4.63644	1.31372	1.78046	0.888008		50.6	2.24876	2.05798	2.42952	2.15595	2.06567		50.6	1.52168	1.49812	1.51084	1.51754	1.47637	1.27505
820.798	5.10996	9.50609	4.58234	6.91507	5.35043		820.799	0.774935	4.6389	1.30963	1.78683	0.894081		50.8	2.25153	2.06887	2.44108	2.15939	2.06721		50.8	1.52536	1.49973	1.51168	1.52265	1.47291	1.28347
820.998	5.09263	9.50033	4.57487	6.91796	5.33369		820.999	0.77354	4.64011	1.31213	1.78208	0.897251		51	2.24389	2.06567	2.43758	2.16078	2.05675		51	1.53423	1.49323	1.5177	1.52607	1.48067	1.28231
821.198	5.08682	9.51488	4.58927	6.9214	5.34163		821.199	0.776376	4.64	1.31393	1.78254	0.895359		51.2	2.24951	2.06512	2.43504	2.1631	2.05319		51.2	1.53223	1.49679	1.51553	1.52035	1.47959	1.27626
821.398	5.10532	9.51408	4.58896	6.92437	5.35521		821.399	0.777083	4.64166	1.3135	1.78189	0.887954		51.4	2.2629	2.07029	2.44348	2.16985	2.06442		51.4	1.52832	1.50578	1.51894	1.52212	1.48104	1.28441
821.598	5.10409	9.50809	4.59105	6.92537	5.34553		821.599	0.773364	4.64528	1.31047	1.78271	0.888911		51.6	2.26229	2.0763	2.44483	2.16608	2.07192		51.6	1.53407	1.50524	1.51865	1.53189	1.49245	1.28835
821.798	5.09632	9.51025	4.59552	6.92161	5.35144		821.799	0.780443	4.65063	1.3132	1.78854	0.903527		51.8	2.25095	2.07534	2.43656	2.17122	2.06791		51.8	1.53519	1.5021	1.51957	1.53753	1.49074	1.28777
821.998	5.10727	9.52514	4.59278	6.93266	5.35031		821.999	0.780864	4.65028	1.31456	1.78647	0.896575		52	2.25712	2.07768	2.44939	2.17234	2.06574		52	1.53666	1.50285	1.52059	1.52709	1.49304	1.28685
822.198	5.10501	9.52185	4.59386	6.93165	5.35404		822.199	0.779093	4.64534	1.31069	1.78694	0.896111		52.2	2.26491	2.07841	2.45219	2.17557	2.06797		52.2	1.53855	1.50761	1.52737	1.53158	1.48872	1.28642
822.398	5.10032	9.51689	4.60337	6.93781	5.36565		822.399	0.779644	4.65351	1.31444	1.79307	0.894766		52.4	2.26566	2.08368	2.44674	2.17473	2.07739		52.4	1.54413	1.51804	1.52698	1.53507	1.48807	1.29026
822.598	5.12242	9.5272	4.59662	6.93967	5.35804		822.599	0.77764	4.65636	1.31147	1.79034	0.898555		52.6	2.26511	2.09093	2.45097	2.18132	2.07611		52.6	1.53858	1.51537	1.52547	1.53563	1.4993	1.29812
822.798	5.10431	9.52657	4.60318	6.9408	5.35302		822.799	0.776125	4.6545	1.31482	1.79172	0.901586		52.8	2.26851	2.08754	2.45547	2.18026	2.07127		52.8	1.5425	1.51125	1.52492	1.53729	1.49993	1.28679
822.998	5.08728	9.52171	4.6102	6.94409	5.3559		822.999	0.778228	4.65644	1.3158	1.79561	0.893746		53	2.27385	2.08275	2.45791	2.18426	2.07327		53	1.54282	1.51644	1.53107	1.53858	1.49596	1.29109
823.198	5.1223	9.52777	4.61214	6.94626	5.36909		823.199	0.779784	4.66476	1.31331	1.79474	0.894291		53.2	2.27901	2.09228	2.45749	2.19045	2.08618		53.2	1.54482	1.52392	1.52876	1.54114	1.4948	1.29582
823.398	5.1109	9.52629	4.61076	6.94479	5.36618		823.399	0.77853	4.66299	1.30818	1.79494	0.900577		53.4	2.2793	2.09195	2.46111	2.18844	2.08451		53.4	1.54672	1.52257	1.53198	1.54203	1.50319	1.29915
823.598	5.09819	9.52051	4.60913	6.94567	5.34932		823.599	0.779977	4.66755	1.3157	1.79608	0.9082		53.6	2.27583	2.09401	2.46076	2.18956	2.07735		53.6	1.55397	1.51196	1.53612	1.54487	1.50255	1.28803
823.798	5.11087	9.53423	4.61821	6.95426	5.361		823.799	0.7855	4.66857	1.31733	1.79558	0.89764		53.8	2.28258	2.09487	2.46533	2.19058	2.0828		53.8	1.54804	1.52034	1.53402	1.54145	1.5038	1.29497
823.998	5.11504	9.53178	4.62195	6.94851	5.37107		823.999	0.783589	4.6712	1.31452	1.79907	0.897219		54	2.29495	2.10797	2.46945	2.19402	2.09336		54	1.55147	1.52598	1.54288	1.54526	1.5074	1.29831
824.198	5.10729	9.52097	4.61907	6.95124	5.35776		824.199	0.776431	4.66698	1.31604	1.8031	0.904997		54.2	2.27714	2.1055	2.46219	2.19445	2.0957		54.2	1.55939	1.52534	1.5426	1.54883	1.5095	1.29712
824.398	5.11507	9.53293	4.62134	6.95904	5.36762		824.399	0.78057	4.66935	1.31845	1.80279	0.911882		54.4	2.27317	2.10967	2.46913	2.19987	2.08818		54.4	1.55693	1.52515	1.53732	1.54848	1.5097	1.30185
824.598	5.11951	9.54402	4.62461	6.95759	5.36227		824.599	0.783853	4.67016	1.31474	1.80036	0.899454		54.6	2.28575	2.10905	2.47813	2.20473	2.09022		54.6	1.55722	1.52906	1.5439	1.55098	1.51224	1.29697
824.798	5.11082	9.54415	4.62121	6.96028	5.37074		824.799	0.786557	4.67673	1.32009	1.8038	0.896515		54.8	2.29021	2.11158	2.47232	2.20664	2.09888		54.8	1.5615	1.53264	1.54304	1.55523	1.51375	1.30038
824.998	5.11405	9.54359	4.63105	6.96046	5.37348		824.999	0.784253	4.67797	1.31934	1.80696	0.906559		55	2.28409	2.1126	2.47102	2.2052	2.10205		55	1.5567	1.529	1.54625	1.55538	1.51585	1.30098
825.198	5.12028	9.54333	4.63104	6.97157	5.36408		825.199	0.781604	4.68533	1.31799	1.80102	0.903705		55.2	2.29049	2.11568	2.4807	2.20864	2.10051		55.2	1.5625	1.53201	1.54092	1.55482	1.51647	1.30401
825.398	5.10856	9.54556	4.62657	6.96825	5.37181		825.399	0.781433	4.67667	1.31975	1.8003	0.903782		55.4	2.29435	2.11519	2.47844	2.20987	2.08815		55.4	1.56897	1.53028	1.55149	1.56028	1.52006	1.30192
825.598	5.10779	9.54902	4.63919	6.97296	5.3761		825.599	0.78473	4.68604	1.32448	1.81106	0.899384		55.6	2.29784	2.11817	2.48253	2.21481	2.0997		55.6	1.56473	1.5403	1.55012	1.55677	1.52081	1.30003
825.798	5.13274	9.54375	4.63626	6.97355	5.38073		825.799	0.781733	4.68957	1.31813	1.81382	0.902087		55.8	2.30453	2.12869	2.48505	2.21261	2.1057		55.8	1.56446	1.54368	1.5515	1.56582	1.5235	1.3103
825.998	5.11284	9.55077	4.63338	6.97712	5.37042		825.999	0.781766	4.68518	1.31646	1.8065	0.909479		56	2.29794	2.12626	2.48305	2.21461	2.10222		56	1.57361	1.53022	1.55308	1.56715	1.52818	1.31186
826.198	5.1061	9.54743	4.64268	6.9735	5.37525		826.199	0.782974	4.6865	1.32391	1.80648	0.90961		56.2	2.29295	2.12649	2.48316	2.22191	2.09947		56.2	1.56949	1.53551	1.55655	1.55793	1.52502	1.30327
826.398	5.12504	9.55643	4.65329	6.97932	5.3847		826.399	0.782713	4.68942	1.32187	1.80761	0.891298		56.4	2.30458	2.12945	2.49527	2.22519	2.10139		56.4	1.56748	1.54333	1.55712	1.56277	1.52414	1.30902
826.598	5.12	9.54909	4.64645	6.98293	5.38565		826.599	0.780236	4.69341	1.31854	1.81206	0.900272		56.6	2.30864	2.13519	2.49157	2.22505	2.11475		56.6	1.578	1.54423	1.5568	1.57033	1.52563	1.31673
826.798	5.11713	9.55175	4.64297	6.97837	5.38389		826.799	0.785237	4.69757	1.32359	1.8148	0.910339		56.8	2.29974	2.12999	2.48614	2.22098	2.10993		56.8	1.57693	1.53972	1.55323	1.56945	1.53089	1.31105
826.998	5.12889	9.55838	4.65444	6.99372	5.38219		826.999	0.783154	4.69847	1.32602	1.81239	0.908303		57	2.30227	2.14143	2.49202	2.22391	2.10775		57	1.57477	1.54442	1.55779	1.56732	1.53323	1.31044
827.198	5.12447	9.55774	4.65136	6.99003	5.38312		827.199	0.782544	4.6964	1.32191	1.81457	0.9011		57.2	2.31051	2.1383	2.49976	2.23051	2.10307		57.2	1.5757	1.54509	1.56031	1.56887	1.5313	1.30785
827.398	5.11566	9.5537	4.65447	6.98901	5.38997		827.399	0.785876	4.69785	1.32252	1.82129	0.893609		57.4	2.30959	2.14096	2.49509	2.23154	2.11572		57.4	1.57993	1.55249	1.56097	1.56481	1.53155	1.31355
827.598	5.13068	9.56104	4.66449	6.99412	5.39242		827.599	0.787135	4.70527	1.3233	1.8226	0.915558		57.6	2.30793	2.14119	2.49474	2.2378	2.11317		57.6	1.57676	1.55344	1.56397	1.5693	1.53736	1.32233
827.798	5.12495	9.56191	4.65841	6.99651	5.38515		827.799	0.785395	4.70099	1.31909	1.8177	0.906685		57.8	2.30937	2.14289	2.50115	2.23375	2.11046		57.8	1.58036	1.54516	1.56324	1.57698	1.53656	1.30976
827.998	5.11402	9.56331	4.65938	6.99731	5.38978		827.999	0.783617	4.70772	1.32503	1.82355	0.903408		58	2.31565	2.14661	2.50204	2.23559	2.10731		58	1.58414	1.5476	1.56736	1.57188	1.54213	1.31349
828.198	5.13972	9.56528	4.66705	7.00391	5.39944		828.199	0.791059	4.71745	1.32752	1.82547	0.905402		58.2	2.32102	2.14857	2.50341	2.23552	2.11676		58.2	1.57906	1.55569	1.56672	1.57232	1.54056	1.31623
828.398	5.13889	9.55828	4.66586	6.99799	5.39783		828.399	0.781653	4.71028	1.31804	1.82106	0.908533		58.4	2.32241	2.15374	2.51405	2.23848	2.12907		58.4	1.5867	1.55757	1.56627	1.57512	1.54713	1.32391
828.598	5.11935	9.55713	4.67128	7.00725	5.38536		828.599	0.78823	4.71052	1.31984	1.81643	0.908798		58.6	2.31375	2.15393	2.5049	2.24038	2.11078		58.6	1.5888	1.5465	1.5692	1.57976	1.55305	1.31772
828.798	5.13392	9.56842	4.66898	7.01432	5.39104		828.799	0.790458	4.71534	1.3285	1.82688	0.904474		58.8	2.32712	2.15471	2.50873	2.24152	2.11934		58.8	1.58572	1.5534	1.56841	1.57192	1.54373	1.31906
828.998	5.13712	9.57857	4.67239	7.00712	5.40603		828.999	0.794623	4.71566	1.32031	1.82828	0.909711		59	2.33673	2.15539	2.51651	2.24506	2.12817		59	1.59046	1.56114	1.57072	1.5815	1.54698	1.31877
829.198	5.12688	9.56313	4.67135	7.00681	5.40388		829.199	0.786589	4.71865	1.32473	1.82196	0.911649		59.2	2.32655	2.15856	2.50822	2.24849	2.13375		59.2	1.5917	1.55728	1.5776	1.5922	1.54544	1.32205
829.398	5.13358	9.57325	4.67886	7.0151	5.39097		829.399	0.788955	4.71911	1.32901	1.82809	0.916492		59.4	2.31335	2.16337	2.51198	2.2491	2.12028		59.4	1.58875	1.55556	1.57845	1.58678	1.55828	1.31694
829.598	5.1364	9.57614	4.67941	7.01219	5.39115		829.599	0.790165	4.72203	1.32338	1.83007	0.90573		59.6	2.33646	2.16575	2.52511	2.25398	2.12062		59.6	1.59024	1.55686	1.57468	1.58381	1.5524	1.3222
829.798	5.12494	9.57489	4.67494	7.01726	5.40114		829.799	0.790847	4.72461	1.32974	1.8293	0.90798		59.8	2.33734	2.16513	2.51479	2.25354	2.13501		59.8	1.59241	1.56949	1.57995	1.58427	1.55392	1.32538
829.998	5.1281	9.58041	4.68249	7.01508	5.40803		829.999	0.79325	4.73198	1.32631	1.83264	0.910487		60	2.33119	2.16429	2.51327	2.25542	2.1362		60	1.59539	1.57151	1.57714	1.58738	1.5505	1.32362
830.198	5.14234	9.58131	4.6817	7.01846	5.40679		830.199	0.787454	4.72353	1.32734	1.83072	0.913539		60.2	2.3319	2.17339	2.5231	2.25377	2.13252		60.2	1.5977	1.56266	1.57749	1.5865	1.55706	1.33001
830.398	5.12402	9.57743	4.67961	7.02781	5.39813		830.399	0.786043	4.72504	1.32213	1.82828	0.904781		60.4	2.33597	2.17486	2.52022	2.25635	2.1253		60.4	1.60044	1.56294	1.5794	1.59161	1.55859	1.32161
830.598	5.12167	9.58447	4.69243	7.02699	5.40646		830.599	0.792024	4.73663	1.33444	1.83283	0.905349		60.6	2.33904	2.17237	2.52323	2.25918	2.1326		60.6	1.60032	1.57119	1.58395	1.5884	1.55688	1.32463
830.798	5.14781	9.58584	4.69255	7.02526	5.41058		830.799	0.787201	4.7337	1.32451	1.83612	0.912322		60.8	2.34231	2.18024	2.52883	2.26703	2.1419		60.8	1.60026	1.57833	1.58565	1.58755	1.55215	1.33344
830.998	5.13593	9.58085	4.68838	7.02006	5.40835		830.999	0.781413	4.73241	1.32297	1.83216	0.915371		61	2.33857	2.17858	2.52449	2.26289	2.13713		61	1.60606	1.56743	1.58508	1.59684	1.56351	1.32798
831.198	5.13283	9.58262	4.69799	7.03343	5.40438		831.199	0.790196	4.73215	1.33034	1.83158	0.920724		61.2	2.33254	2.17513	2.52385	2.2633	2.1306		61.2	1.60857	1.56657	1.58904	1.59887	1.56573	1.32452
831.398	5.1449	9.59396	4.70112	7.03483	5.41269		831.399	0.79162	4.74167	1.3298	1.83884	0.903432		61.4	2.34677	2.17887	2.53182	2.27067	2.13746		61.4	1.59982	1.57754	1.58789	1.59121	1.57002	1.33232
831.598	5.13527	9.59325	4.69914	7.03435	5.41336		831.599	0.789113	4.74368	1.33042	1.83658	0.91336		61.6	2.35588	2.18205	2.53392	2.27272	2.14346		61.6	1.61047	1.58054	1.58624	1.59767	1.57065	1.33157
831.798	5.13525	9.58591	4.69921	7.03111	5.40666		831.799	0.791461	4.74256	1.33341	1.84191	0.919599		61.8	2.34386	2.18498	2.5274	2.27275	2.14574		61.8	1.60663	1.57393	1.58831	1.59815	1.56606	1.33767
831.998	5.15131	9.59749	4.70719	7.04397	5.40839		831.999	0.792854	4.74699	1.33081	1.83787	0.915433		62	2.34046	2.18549	2.53114	2.27814	2.13998		62	1.60603	1.57584	1.59078	1.59989	1.56295	1.33377
832.198	5.14419	9.59651	4.70981	7.04534	5.41437		832.199	0.789903	4.74091	1.32603	1.83637	0.908808		62.2	2.34941	2.18491	2.53954	2.27279	2.13428		62.2	1.61434	1.57907	1.59248	1.60312	1.5675	1.33499
832.398	5.13688	9.5953	4.7102	7.04137	5.41987		832.399	0.791497	4.74616	1.32912	1.84723	0.912248		62.4	2.35247	2.19037	2.53497	2.28119	2.14467		62.4	1.6125	1.57943	1.59563	1.6076	1.57162	1.3334
832.598	5.14918	9.59733	4.71295	7.04103	5.41826		832.599	0.791081	4.74628	1.3302	1.84685	0.920911		62.6	2.34996	2.19502	2.53455	2.28278	2.14616		62.6	1.60684	1.58478	1.59433	1.60314	1.57351	1.33801
832.798	5.15018	9.5986	4.70983	7.05175	5.41668		832.799	0.790782	4.75292	1.33233	1.83941	0.914863		62.8	2.3503	2.19373	2.54209	2.27936	2.14314		62.8	1.61866	1.57955	1.59575	1.6053	1.58011	1.33562
832.998	5.13286	9.60233	4.7174	7.05107	5.41705		832.999	0.78915	4.75559	1.33362	1.84647	0.912952		63	2.34889	2.19367	2.54103	2.28137	2.13964		63	1.61511	1.57742	1.60436	1.60782	1.5781	1.3328
833.198	5.15468	9.60967	4.72173	7.05167	5.42977		833.199	0.792998	4.76605	1.3317	1.84892	0.912861		63.2	2.36242	2.19919	2.54224	2.28532	2.15017		63.2	1.61568	1.59081	1.59323	1.6086	1.57693	1.34345
833.398	5.15437	9.59866	4.71698	7.04645	5.42132		833.399	0.795897	4.75489	1.32331	1.84085	0.924488		63.4	2.36839	2.20102	2.54595	2.28677	2.15808		63.4	1.62197	1.58528	1.59793	1.60885	1.58064	1.34223
833.598	5.13869	9.59871	4.71423	7.05097	5.41421		833.599	0.79635	4.75478	1.32885	1.84777	0.919127		63.6	2.35107	2.19705	2.54473	2.28445	2.15009		63.6	1.62409	1.5835	1.60241	1.6111	1.5869	1.33806
833.798	5.14792	9.60803	4.72978	7.06523	5.42302		833.799	0.795002	4.76402	1.33388	1.8527	0.907563		63.8	2.35654	2.20907	2.54989	2.29479	2.14674		63.8	1.62036	1.5863	1.60357	1.60326	1.57884	1.34121
833.998	5.15722	9.60992	4.7261	7.05556	5.43294		833.999	0.789969	4.76395	1.32967	1.84754	0.914928		64	2.36784	2.2046	2.55631	2.28917	2.15693		64	1.61584	1.59092	1.60064	1.60667	1.58352	1.34318
834.198	5.14715	9.59786	4.72497	7.05222	5.42191		834.199	0.792653	4.76446	1.32931	1.85141	0.924407		64.2	2.36544	2.20583	2.54836	2.29229	2.16145		64.2	1.6256	1.59194	1.60283	1.61985	1.58698	1.34608
834.398	5.14929	9.61407	4.73	7.06341	5.42647		834.399	0.798755	4.76561	1.33238	1.85461	0.922526		64.4	2.35746	2.20682	2.55195	2.29651	2.15793		64.4	1.62612	1.58921	1.60121	1.61735	1.58591	1.33994
834.598	5.1554	9.61481	4.72504	7.06721	5.42353		834.599	0.79178	4.76837	1.3329	1.85127	0.910758		64.6	2.36873	2.20899	2.56198	2.29607	2.15445		64.6	1.62227	1.58663	1.60637	1.6108	1.59032	1.34283
834.798	5.14361	9.61303	4.72965	7.06347	5.43582		834.799	0.793162	4.77245	1.33124	1.85561	0.909935		64.8	2.37713	2.21136	2.55252	2.29912	2.15383		64.8	1.62138	1.59216	1.60967	1.61368	1.59714	1.34313
834.998	5.15166	9.61265	4.73866	7.0677	5.43571		834.999	0.790345	4.77286	1.3326	1.85964	0.928454		65	2.37008	2.21107	2.55217	2.29664	2.16497		65	1.62733	1.59861	1.60879	1.61706	1.58836	1.34693
835.198	5.15744	9.61979	4.73501	7.07257	5.42715		835.199	0.798764	4.76768	1.33276	1.85672	0.923999		65.2	2.37378	2.21712	2.5614	2.30414	2.16113		65.2	1.62792	1.60185	1.60496	1.61602	1.58529	1.35029
835.398	5.1461	9.62171	4.73614	7.06839	5.43021		835.399	0.795536	4.76747	1.33556	1.85432	0.920742		65.4	2.37388	2.22005	2.5659	2.30374	2.15544		65.4	1.63263	1.59068	1.61239	1.62308	1.59324	1.34419
835.598	5.14697	9.62526	4.74207	7.06763	5.43814		835.599	0.793281	4.78056	1.34087	1.86567	0.916921		65.6	2.37716	2.21955	2.56392	2.30273	2.15915		65.6	1.62822	1.59896	1.61513	1.61977	1.59107	1.34441
835.798	5.16447	9.62368	4.74638	7.07473	5.44688		835.799	0.794777	4.7787	1.3343	1.86297	0.926179		65.8	2.37297	2.2301	2.56516	2.31032	2.17174		65.8	1.62984	1.60419	1.61104	1.6243	1.59258	1.35065
835.998	5.15755	9.61739	4.74307	7.08013	5.42792		835.999	0.795044	4.77529	1.33374	1.86088	0.919809		66	2.37868	2.22033	2.56591	2.30545	2.1718		66	1.6348	1.59921	1.61341	1.62443	1.60166	1.35649
836.198	5.15337	9.62439	4.75086	7.08152	5.42935		836.199	0.797956	4.78087	1.33592	1.86189	0.917221		66.2	2.37184	2.22357	2.56609	2.30865	2.15579		66.2	1.63375	1.5936	1.61401	1.62303	1.6083	1.34566
836.398	5.16386	9.62982	4.7482	7.07873	5.44132		836.399	0.799214	4.78417	1.33365	1.86662	0.916764		66.4	2.38561	2.22806	2.56786	2.31438	2.16319		66.4	1.62982	1.60284	1.61232	1.61638	1.60352	1.34853
836.598	5.15818	9.63219	4.74879	7.08584	5.44287		836.599	0.789909	4.78746	1.33475	1.86235	0.926339		66.6	2.39027	2.22507	2.57315	2.31844	2.17419		66.6	1.6388	1.61072	1.6179	1.63161	1.59953	1.35514
836.798	5.15437	9.61839	4.75249	7.08719	5.4406		836.799	0.800162	4.7874	1.33867	1.86148	0.924939		66.8	2.37878	2.22947	2.5649	2.31608	2.17049		66.8	1.63478	1.59795	1.61792	1.62784	1.60744	1.35372
836.998	5.16521	9.63592	4.75994	7.09046	5.44347		836.999	0.797859	4.79375	1.33701	1.86743	0.91235		67	2.37794	2.23119	2.56734	2.31626	2.17018		67	1.63796	1.60066	1.62269	1.62704	1.6019	1.35359
837.198	5.16021	9.6249	4.75811	7.08713	5.44248		837.199	0.795852	4.78701	1.33555	1.8714	0.92194		67.2	2.38796	2.22888	2.57658	2.32311	2.16908		67.2	1.63941	1.60518	1.62179	1.63385	1.6069	1.35399
837.398	5.15873	9.63114	4.75305	7.08554	5.44775		837.399	0.799611	4.7932	1.33895	1.86993	0.930356		67.4	2.39484	2.23831	2.57355	2.32414	2.18036		67.4	1.64263	1.60612	1.6191	1.63309	1.60002	1.35303
837.598	5.17667	9.63346	4.76825	7.08941	5.44445		837.599	0.800791	4.79549	1.33923	1.86568	0.931932		67.6	2.38151	2.23921	2.57813	2.32244	2.17979		67.6	1.64161	1.61242	1.62196	1.63153	1.60754	1.36119
837.798	5.15904	9.63383	4.76546	7.10005	5.43905		837.799	0.796158	4.79011	1.33773	1.86556	0.917721		67.8	2.37669	2.23895	2.57605	2.32119	2.17082		67.8	1.64212	1.60873	1.622	1.63378	1.60766	1.35955
837.998	5.15455	9.63766	4.76817	7.1005	5.44688		837.999	0.798375	4.79799	1.3399	1.87537	0.918788		68	2.38705	2.23821	2.57387	2.32219	2.16579		68	1.64626	1.60594	1.62745	1.63152	1.609	1.35643
838.198	5.17479	9.63769	4.77366	7.09728	5.44817		838.199	0.796235	4.7994	1.33826	1.87519	0.925332		68.2	2.39191	2.24511	2.58121	2.32716	2.17287		68.2	1.64072	1.61606	1.62482	1.63005	1.60507	1.35667
838.398	5.17494	9.63183	4.76502	7.09507	5.45234		838.399	0.800054	4.79917	1.33617	1.87336	0.92676		68.4	2.39664	2.24184	2.58372	2.32669	2.18366		68.4	1.65023	1.61794	1.62458	1.63934	1.61939	1.3616
838.598	5.16035	9.62791	4.76724	7.10448	5.44369		838.599	0.801806	4.80288	1.33861	1.87212	0.922687		68.6	2.39667	2.23872	2.57894	2.3276	2.17689		68.6	1.65045	1.60578	1.62755	1.6396	1.61671	1.35875
838.798	5.16717	9.6437	4.77652	7.10425	5.45005		838.799	0.802316	4.80715	1.34509	1.87854	0.920862		68.8	2.39023	2.24615	2.58463	2.33338	2.1791		68.8	1.64866	1.61029	1.6308	1.62983	1.61269	1.36064
838.998	5.17073	9.64529	4.77614	7.10705	5.45546		838.999	0.796089	4.80371	1.33785	1.8753	0.930718		69	2.40396	2.24542	2.58791	2.33233	2.17527		69	1.6478	1.62215	1.62668	1.64044	1.6156	1.36137
839.198	5.16423	9.63746	4.77731	7.10322	5.45647		839.199	0.797803	4.80244	1.34013	1.87534	0.931837		69.2	2.40099	2.2542	2.57739	2.33866	2.19199		69.2	1.6535	1.62179	1.62863	1.64209	1.61985	1.36622
839.398	5.16628	9.64156	4.77561	7.11797	5.45133		839.399	0.80392	4.81107	1.34201	1.8755	0.922768		69.4	2.39241	2.25317	2.58584	2.33263	2.18091		69.4	1.6494	1.61451	1.63252	1.64412	1.62177	1.36278
839.598	5.17415	9.64678	4.7863	7.11696	5.45436		839.599	0.801059	4.80885	1.33938	1.88248	0.921306		69.6	2.40144	2.25482	2.59779	2.33723	2.17489		69.6	1.65748	1.61933	1.63245	1.63727	1.62385	1.36028
839.798	5.16588	9.64595	4.78337	7.10927	5.45469		839.799	0.800253	4.81499	1.33999	1.87927	0.930844		69.8	2.40447	2.25626	2.5911	2.34265	2.18141		69.8	1.657	1.62217	1.63554	1.63927	1.62581	1.36635
839.998	5.17166	9.65123	4.78782	7.11667	5.46829		839.999	0.801873	4.8145	1.3421	1.87581	0.935436		70	2.4055	2.2559	2.58594	2.34195	2.1905		70	1.65181	1.62656	1.63455	1.64742	1.61902	1.36594
840.198	5.17997	9.64997	4.78721	7.11829	5.46515		840.199	0.80209	4.8154	1.34645	1.87869	0.928547		70.2	2.4003	2.25767	2.59284	2.34068	2.18847		70.2	1.65456	1.62356	1.62824	1.64492	1.62676	1.37118
840.398	5.15766	9.65241	4.78694	7.11897	5.46007		840.399	0.800886	4.81207	1.34277	1.8811	0.924049		70.4	2.40438	2.2597	2.59564	2.34063	2.18164		70.4	1.65867	1.61655	1.63841	1.65176	1.62794	1.36368
840.598	5.16081	9.65263	4.78992	7.12022	5.46781		840.599	0.804286	4.82025	1.34389	1.88601	0.932292		70.6	2.41367	2.26257	2.59337	2.34326	2.18439		70.6	1.66352	1.62601	1.63792	1.64263	1.62104	1.36522
840.798	5.18868	9.64954	4.79508	7.12109	5.4769		840.799	0.804414	4.81882	1.33911	1.88256	0.936378		70.8	2.41452	2.26372	2.59931	2.35038	2.19723		70.8	1.65969	1.62941	1.63788	1.64522	1.62448	1.36868
840.998	5.17746	9.64826	4.79445	7.124	5.45906		840.999	0.802309	4.81939	1.34479	1.88052	0.93127		71	2.41285	2.25947	2.59687	2.3426	2.19713		71	1.65902	1.62556	1.63689	1.64978	1.63556	1.36815
841.198	5.16384	9.65112	4.79957	7.12849	5.45458		841.199	0.803705	4.82109	1.349	1.88419	0.92741		71.2	2.4069	2.27047	2.59606	2.35141	2.18531		71.2	1.66647	1.62343	1.64463	1.65307	1.63315	1.3643
841.398	5.18322	9.65855	4.80492	7.12768	5.46643		841.399	0.805933	4.83073	1.34629	1.89186	0.927723		71.4	2.42261	2.26041	2.60854	2.34704	2.19385		71.4	1.66096	1.6355	1.64023	1.64882	1.63105	1.36945
841.598	5.17766	9.65912	4.80599	7.12824	5.47237		841.599	0.802717	4.82775	1.33887	1.88953	0.936692		71.6	2.4197	2.26446	2.60358	2.35535	2.20198		71.6	1.66755	1.6323	1.64434	1.64828	1.63284	1.37321
841.798	5.1703	9.6523	4.80458	7.12541	5.46647		841.799	0.805538	4.8265	1.34492	1.89286	0.935042		71.8	2.40439	2.27187	2.59306	2.35307	2.20064		71.8	1.66555	1.63127	1.64438	1.65556	1.63204	1.36929
841.998	5.18161	9.66438	4.80755	7.133	5.46285		841.999	0.808487	4.82776	1.34705	1.88823	0.923353		72	2.40831	2.2726	2.60117	2.35457	2.18836		72	1.66875	1.62734	1.64401	1.64715	1.63215	1.37484
842.198	5.17542	9.66155	4.81053	7.13464	5.46817		842.199	0.80234	4.82974	1.34689	1.89245	0.918812		72.2	2.42002	2.27199	2.61225	2.36045	2.19062		72.2	1.66937	1.63233	1.64885	1.65287	1.63772	1.37122
842.398	5.1712	9.65959	4.80959	7.13551	5.47127		842.399	0.809889	4.83567	1.34654	1.89321	0.936928		72.4	2.41802	2.27052	2.60669	2.3591	2.20328		72.4	1.66886	1.63175	1.64492	1.65991	1.63094	1.36997
842.598	5.19627	9.67462	4.81463	7.13726	5.47363		842.599	0.804879	4.83237	1.34811	1.89069	0.935458		72.6	2.41392	2.28056	2.60167	2.35981	2.20408		72.6	1.66627	1.63551	1.64288	1.65203	1.63592	1.37687
842.798	5.17934	9.6645	4.80888	7.1455	5.4666		842.799	0.803169	4.8281	1.34837	1.8938	0.928983		72.8	2.41712	2.27803	2.61101	2.36191	2.18992		72.8	1.67417	1.63525	1.64794	1.65131	1.63788	1.37616
842.998	5.16894	9.66377	4.81476	7.14276	5.47374		842.999	0.802548	4.84014	1.34881	1.89512	0.922771		73	2.42155	2.27581	2.60762	2.36008	2.19483		73	1.67424	1.62898	1.64779	1.65834	1.64184	1.37313
843.198	5.18603	9.67015	4.81915	7.1404	5.47927		843.199	0.806176	4.84062	1.34856	1.90098	0.932448		73.2	2.42452	2.27802	2.61347	2.36396	2.20314		73.2	1.67241	1.63917	1.6483	1.65563	1.64181	1.37416
843.398	5.18879	9.66698	4.82063	7.14539	5.47833		843.399	0.800865	4.83561	1.34633	1.89081	0.934141		73.4	2.42894	2.2839	2.61483	2.36561	2.21121		73.4	1.67147	1.63938	1.65226	1.66008	1.63742	1.38061
843.598	5.17213	9.65954	4.81931	7.14994	5.47755		843.599	0.808249	4.84573	1.34841	1.89605	0.928808		73.6	2.41935	2.27702	2.60626	2.3669	2.20072		73.6	1.6791	1.63119	1.65399	1.6598	1.64581	1.37496
843.798	5.18209	9.6745	4.82789	7.15087	5.48447		843.799	0.810252	4.84851	1.34653	1.90638	0.933222		73.8	2.42406	2.28801	2.61398	2.36561	2.19972		73.8	1.67787	1.63918	1.65394	1.65983	1.64098	1.37979
843.998	5.20143	9.67755	4.82423	7.15169	5.4903		843.999	0.809203	4.84674	1.34385	1.89808	0.935333		74	2.42869	2.28396	2.62115	2.36912	2.19859		74	1.67832	1.64285	1.65338	1.6571	1.64651	1.37763
844.198	5.18078	9.66089	4.82294	7.14876	5.48148		844.199	0.804873	4.84259	1.34622	1.89766	0.941136		74.2	2.42545	2.28382	2.61597	2.37149	2.21403		74.2	1.68159	1.63869	1.65326	1.66643	1.64816	1.3825
844.398	5.18297	9.67552	4.83172	7.15412	5.48521		844.399	0.808872	4.85429	1.35297	1.90551	0.927742		74.4	2.42284	2.29257	2.61545	2.3735	2.20713		74.4	1.67968	1.64012	1.65232	1.66457	1.64864	1.38033
844.598	5.19515	9.6779	4.83294	7.16421	5.47994		844.599	0.809438	4.85079	1.34648	1.90116	0.932108		74.6	2.43304	2.29184	2.62614	2.37105	2.20331		74.6	1.67811	1.64047	1.65931	1.66669	1.6439	1.38047
844.798	5.18653	9.6764	4.8261	7.15006	5.49121		844.799	0.80639	4.84384	1.34816	1.90353	0.937851		74.8	2.43664	2.28581	2.61862	2.37618	2.20549		74.8	1.67787	1.64387	1.65701	1.67115	1.64967	1.37994
844.998	5.18087	9.679	4.8346	7.15859	5.49214		844.999	0.806269	4.85602	1.34977	1.90962	0.941882		75	2.43275	2.29507	2.62158	2.37857	2.21592		75	1.67783	1.64694	1.65591	1.66698	1.6471	1.3809
845.198	5.19321	9.67758	4.84191	7.16759	5.48538		845.199	0.813479	4.84867	1.35164	1.90352	0.920776		75.2	2.43121	2.29677	2.62741	2.38011	2.21595		75.2	1.67628	1.64771	1.65951	1.66208	1.65921	1.38567
845.398	5.18657	9.67828	4.83678	7.16452	5.48313		845.399	0.80628	4.8577	1.3515	1.90425	0.931459		75.4	2.43247	2.29343	2.62753	2.3835	2.20316		75.4	1.68748	1.63992	1.65944	1.67282	1.65254	1.38067
845.598	5.1854	9.68341	4.84258	7.16085	5.48778		845.599	0.811485	4.85784	1.35223	1.90466	0.940973		75.6	2.44098	2.28983	2.62783	2.38637	2.20968		75.6	1.6822	1.64566	1.66235	1.66591	1.65334	1.38295
845.798	5.21108	9.68154	4.84453	7.16226	5.5001		845.799	0.81348	4.85391	1.35153	1.90665	0.943025		75.8	2.44257	2.3019	2.63464	2.38207	2.22035		75.8	1.68398	1.65451	1.65956	1.67403	1.64694	1.38826
845.998	5.18791	9.68122	4.83955	7.16842	5.48007		845.999	0.809745	4.85401	1.35016	1.90218	0.933008		76	2.43957	2.30114	2.62705	2.38469	2.22099		76	1.68856	1.65185	1.66182	1.67378	1.65457	1.38743
846.198	5.18734	9.68702	4.84393	7.16894	5.48279		846.199	0.808367	4.85958	1.35129	1.90933	0.931148		76.2	2.43497	2.30532	2.63354	2.38446	2.20484		76.2	1.68714	1.64245	1.66628	1.67522	1.66026	1.38701
846.398	5.19339	9.68888	4.84578	7.16344	5.49571		846.399	0.811387	4.86533	1.3497	1.91494	0.940171		76.4	2.44539	2.30357	2.63541	2.38956	2.21607		76.4	1.6862	1.65257	1.6647	1.67074	1.65636	1.38902
846.598	5.19159	9.6862	4.8451	7.175	5.49598		846.599	0.807608	4.86559	1.35174	1.90887	0.941067		76.6	2.4488	2.30659	2.63801	2.39072	2.21895		76.6	1.68987	1.65268	1.66548	1.67476	1.65561	1.38962
846.798	5.18604	9.68134	4.85057	7.16811	5.48727		846.799	0.813005	4.86464	1.3521	1.90993	0.93546		76.8	2.44025	2.30357	2.62312	2.3883	2.21719		76.8	1.69486	1.65534	1.66246	1.67826	1.65982	1.38895
846.998	5.19402	9.69223	4.85478	7.18003	5.49432		846.999	0.810469	4.8715	1.35186	1.91241	0.927933		77	2.43817	2.30897	2.63646	2.38997	2.21103		77	1.69049	1.65514	1.66858	1.67506	1.66164	1.38718
847.198	5.19328	9.69191	4.85486	7.17587	5.50066		847.199	0.808885	4.86978	1.34771	1.91452	0.935501		77.2	2.44968	2.30734	2.63763	2.39252	2.21021		77.2	1.69771	1.65437	1.66909	1.6761	1.66576	1.39008
847.398	5.18608	9.68997	4.86017	7.17162	5.50043		847.399	0.80939	4.87598	1.35417	1.91119	0.951006		77.4	2.45116	2.30762	2.63376	2.39415	2.22141		77.4	1.69934	1.65564	1.66742	1.68038	1.66016	1.39074
847.598	5.2052	9.69466	4.8626	7.1777	5.50489		847.599	0.812469	4.87379	1.35515	1.91251	0.93859		77.6	2.44098	2.31141	2.63473	2.39463	2.22676		77.6	1.68994	1.65991	1.66809	1.68037	1.65846	1.39475
847.798	5.19349	9.69266	4.86198	7.18194	5.49384		847.799	0.809253	4.86864	1.34874	1.91915	0.926887		77.8	2.44118	2.30985	2.63915	2.39973	2.22183		77.8	1.69778	1.65412	1.67027	1.67938	1.66462	1.39078
847.998	5.18859	9.68938	4.86831	7.18287	5.5029		847.999	0.811053	4.87333	1.35783	1.91439	0.935507		78	2.45217	2.31316	2.63911	2.39766	2.21399		78	1.69713	1.6522	1.67329	1.68326	1.66862	1.38662
848.198	5.20476	9.6971	4.87085	7.18192	5.506		848.199	0.807612	4.87754	1.35325	1.91916	0.947099		78.2	2.45999	2.31711	2.6422	2.4017	2.22354		78.2	1.69396	1.66064	1.67099	1.67952	1.66575	1.39637
848.398	5.20759	9.69872	4.86478	7.18992	5.50092		848.399	0.810824	4.86751	1.34929	1.90925	0.937731		78.4	2.45537	2.315	2.64216	2.40074	2.22801		78.4	1.69929	1.66295	1.67554	1.6816	1.66553	1.39765
848.598	5.1894	9.6962	4.86935	7.18936	5.49222		848.599	0.810095	4.87963	1.35868	1.92005	0.93392		78.6	2.44702	2.31341	2.64149	2.40318	2.2265		78.6	1.70264	1.6551	1.67209	1.68285	1.66905	1.39331
848.798	5.20125	9.70233	4.87305	7.18969	5.50714		848.799	0.818331	4.88486	1.35556	1.92353	0.936132		78.8	2.4457	2.32078	2.6451	2.40358	2.22081		78.8	1.69768	1.65606	1.67258	1.68229	1.66678	1.39389
848.998	5.21198	9.69971	4.8754	7.18469	5.51269		848.999	0.813923	4.88249	1.35383	1.92529	0.945059		79	2.45752	2.31592	2.65221	2.40791	2.22705		79	1.69777	1.66323	1.67559	1.68064	1.67303	1.39668
849.198	5.1923	9.69409	4.87297	7.19121	5.49836		849.199	0.819078	4.87929	1.35362	1.92442	0.944083		79.2	2.45912	2.32198	2.63869	2.40877	2.23825		79.2	1.70869	1.66451	1.67439	1.68964	1.67314	1.39566
849.398	5.19712	9.69986	4.87425	7.19429	5.50243		849.399	0.815786	4.88661	1.35856	1.92382	0.939387		79.4	2.44723	2.32406	2.64835	2.40684	2.23023		79.4	1.70268	1.66781	1.67432	1.68738	1.67691	1.4002
849.598	5.20802	9.70816	4.87892	7.19477	5.51463		849.599	0.815476	4.88461	1.35907	1.92593	0.933408		79.6	2.46006	2.32211	2.65548	2.40692	2.21905		79.6	1.70648	1.65977	1.67864	1.6853	1.67443	1.39427
849.798	5.19679	9.70723	4.8778	7.19845	5.51585		849.799	0.814748	4.88328	1.35184	1.92398	0.94729		79.8	2.46278	2.32226	2.65305	2.40895	2.22143		79.8	1.70332	1.66325	1.6816	1.68885	1.67111	1.39487
849.998	5.20153	9.70634	4.88127	7.20227	5.51313		849.999	0.815233	4.89036	1.36142	1.92584	0.954577		80	2.45961	2.32817	2.64836	2.41385	2.235		80	1.70254	1.66531	1.67766	1.68803	1.67568	1.39896
850.198	5.21005	9.71226	4.88081	7.20011	5.50534		850.199	0.815611	4.88671	1.35512	1.92423	0.936057		80.2	2.452	2.32695	2.65445	2.41065	2.23595		80.2	1.70509	1.66888	1.67635	1.69286	1.67695	1.40551
850.398	5.20286	9.70788	4.88136	7.20349	5.50853		850.399	0.814128	4.89064	1.35219	1.92962	0.935178		80.4	2.45911	2.32681	2.65981	2.41362	2.22509		80.4	1.71039	1.65984	1.68098	1.69352	1.67776	1.40199
850.598	5.20532	9.70633	4.88864	7.20287	5.51656		850.599	0.815079	4.89309	1.35616	1.9324	0.950429		80.6	2.46593	2.32522	2.66047	2.41671	2.22733		80.6	1.70423	1.66229	1.68388	1.68969	1.67944	1.40001
850.798	5.21774	9.71197	4.88728	7.20267	5.51708		850.799	0.816202	4.89664	1.36306	1.92604	0.946521		80.8	2.46781	2.33099	2.66152	2.41692	2.23651		80.8	1.70407	1.67495	1.68211	1.68938	1.67187	1.40256
850.998	5.20243	9.70805	4.89224	7.20936	5.5076		850.999	0.813663	4.89371	1.35687	1.93014	0.940794		81	2.46302	2.32973	2.65381	2.41375	2.23606		81	1.71388	1.67479	1.68954	1.69378	1.6799	1.40504
851.198	5.19483	9.71075	4.88853	7.2061	5.51279		851.199	0.816249	4.90296	1.36009	1.93473	0.939434		81.2	2.45764	2.33007	2.66056	2.41853	2.23277		81.2	1.71175	1.66622	1.68535	1.69687	1.68149	1.4008
851.398	5.21475	9.71533	4.89143	7.20962	5.5263		851.399	0.816706	4.90272	1.35883	1.9327	0.946243		81.4	2.47408	2.33616	2.66893	2.42182	2.2276		81.4	1.71206	1.66935	1.68497	1.69115	1.67767	1.40186
851.598	5.20214	9.71016	4.89652	7.20479	5.51749		851.599	0.815962	4.89968	1.35526	1.92841	0.948165		81.6	2.47378	2.3338	2.66604	2.42114	2.24121		81.6	1.71668	1.67471	1.68276	1.69923	1.68646	1.40212
851.798	5.20521	9.70982	4.89124	7.21475	5.51184		851.799	0.816687	4.90331	1.35889	1.93335	0.944992		81.8	2.46703	2.3333	2.65457	2.4196	2.2489		81.8	1.71273	1.67502	1.68848	1.69422	1.67841	1.40677
851.998	5.21077	9.72752	4.89909	7.21762	5.51009		851.999	0.819856	4.90392	1.3626	1.93651	0.938604		82	2.46529	2.33989	2.65931	2.42678	2.23659		82	1.7071	1.67518	1.6878	1.69836	1.68909	1.40643
852.198	5.21565	9.71267	4.89275	7.21306	5.51958		852.199	0.815224	4.90606	1.35481	1.9371	0.947705		82.2	2.47677	2.34	2.66914	2.42724	2.23908		82.2	1.71245	1.67113	1.68954	1.70036	1.68317	1.40192
852.398	5.20614	9.711	4.90841	7.21288	5.51563		852.399	0.817014	4.90418	1.36066	1.93784	0.954296		82.4	2.47436	2.33436	2.66545	2.42699	2.24		82.4	1.70935	1.67367	1.68615	1.69523	1.68945	1.40619
852.598	5.22101	9.72418	4.9081	7.22187	5.52867		852.599	0.820566	4.90796	1.36416	1.93964	0.940854		82.6	2.47037	2.34661	2.66067	2.42727	2.24245		82.6	1.71798	1.68455	1.68829	1.70226	1.6846	1.40476
852.798	5.2074	9.72035	4.90866	7.22208	5.51854		852.799	0.814287	4.90628	1.35867	1.93857	0.938708		82.8	2.47227	2.34551	2.66725	2.42864	2.23899		82.8	1.71849	1.67061	1.6858	1.69628	1.69329	1.40793
852.998	5.20153	9.72004	4.90574	7.22292	5.53008		852.999	0.820244	4.9114	1.36165	1.93809	0.949987		83	2.47579	2.34585	2.67158	2.42938	2.23734		83	1.71966	1.66936	1.69011	1.7014	1.68739	1.40374
853.198	5.22102	9.72648	4.91599	7.22164	5.53048		853.199	0.821465	4.91176	1.36154	1.93993	0.955034		83.2	2.47822	2.34464	2.67056	2.42988	2.24416		83.2	1.71514	1.68059	1.68893	1.69263	1.69366	1.40811
853.398	5.22006	9.7218	4.91207	7.2238	5.53017		853.399	0.821542	4.90811	1.36194	1.93511	0.942112		83.4	2.47348	2.34737	2.66967	2.43467	2.24625		83.4	1.72355	1.68341	1.69115	1.70142	1.68513	1.4176
853.598	5.20283	9.71823	4.91771	7.22786	5.5186		853.599	0.817741	4.91361	1.36073	1.9436	0.943664		83.6	2.47104	2.34418	2.6636	2.4318	2.24268		83.6	1.7272	1.67263	1.69434	1.70934	1.69022	1.41201
853.798	5.21258	9.72969	4.91629	7.22414	5.53433		853.799	0.824227	4.9243	1.3617	1.94004	0.947062		83.8	2.47543	2.34833	2.67458	2.43632	2.23437		83.8	1.72022	1.67003	1.6968	1.70393	1.68873	1.40993
853.998	5.22613	9.72577	4.91972	7.22854	5.53293		853.999	0.817813	4.91602	1.36326	1.94054	0.955979		84	2.48425	2.34903	2.68149	2.43704	2.25037		84	1.71704	1.68551	1.69099	1.70363	1.69445	1.40891
854.198	5.2094	9.71829	4.91199	7.2278	5.52835		854.199	0.819733	4.92075	1.36345	1.94189	0.947613		84.2	2.48134	2.35472	2.66928	2.43919	2.25178		84.2	1.72784	1.68292	1.69753	1.71004	1.69284	1.41283
854.398	5.21172	9.72933	4.91882	7.23542	5.524		854.399	0.827003	4.92354	1.36399	1.95	0.944196		84.4	2.46981	2.35549	2.67411	2.43949	2.245		84.4	1.72067	1.6789	1.6987	1.70851	1.69361	1.41496
854.598	5.22134	9.7353	4.9276	7.2288	5.5278		854.599	0.8214	4.9233	1.35872	1.94699	0.951126		84.6	2.48246	2.35415	2.68438	2.44024	2.24366		84.6	1.72393	1.67868	1.6951	1.70417	1.69753	1.41279
854.798	5.21148	9.72872	4.92287	7.23255	5.53028		854.799	0.817724	4.92463	1.36198	1.94608	0.955716		84.8	2.48788	2.35417	2.67804	2.44535	2.24491		84.8	1.72545	1.67872	1.70511	1.71344	1.69636	1.40836
854.998	5.2166	9.72956	4.92525	7.23388	5.5318		854.999	0.822128	4.92483	1.36508	1.94691	0.949335		85	2.48394	2.3558	2.67383	2.4477	2.26362		85	1.72513	1.68733	1.70088	1.70861	1.69511	1.41482
855.198	5.2276	9.73674	4.92473	7.23686	5.52688		855.199	0.822552	4.92187	1.36768	1.94881	0.943478		85.2	2.47647	2.36101	2.68406	2.44736	2.24901		85.2	1.72928	1.69127	1.69915	1.70865	1.69505	1.4211
855.398	5.21323	9.7311	4.92538	7.23679	5.53235		855.399	0.823709	4.92963	1.36209	1.95001	0.947931		85.4	2.48282	2.35854	2.68285	2.44781	2.24171		85.4	1.73287	1.67957	1.70064	1.7109	1.70276	1.41641
855.598	5.21645	9.73345	4.93033	7.239	5.54476		855.599	0.821414	4.93046	1.36521	1.9568	0.958856		85.6	2.49226	2.35971	2.68326	2.44537	2.24638		85.6	1.72989	1.68562	1.6997	1.70928	1.69928	1.41477
855.798	5.23606	9.73911	4.93558	7.2356	5.54362		855.799	0.820977	4.92641	1.36641	1.94658	0.950607		85.8	2.49289	2.36066	2.68359	2.45252	2.25912		85.8	1.72181	1.68963	1.6948	1.70724	1.69839	1.41923
855.998	5.21588	9.73259	4.93517	7.24594	5.53094		855.999	0.818808	4.92592	1.36503	1.94964	0.941888		86	2.48425	2.36171	2.68572	2.45012	2.25156		86	1.7335	1.69335	1.70087	1.71402	1.70426	1.42187
856.198	5.20978	9.73315	4.93778	7.24265	5.53322		856.199	0.824388	4.93559	1.36612	1.95865	0.946459		86.2	2.48807	2.36664	2.68759	2.44711	2.24129		86.2	1.73057	1.68567	1.7023	1.71066	1.70491	1.41257
856.398	5.23101	9.73862	4.93862	7.24738	5.54872		856.399	0.824305	4.93587	1.36512	1.95241	0.956527		86.4	2.49928	2.36387	2.6887	2.4543	2.25218		86.4	1.73284	1.68915	1.70464	1.70747	1.69819	1.4189
856.598	5.22514	9.73719	4.93721	7.24461	5.54551		856.599	0.822652	4.93146	1.36494	1.95339	0.958037		86.6	2.4941	2.36368	2.689	2.45358	2.26382		86.6	1.73029	1.68929	1.70676	1.71092	1.70624	1.41935
856.798	5.22168	9.73086	4.94378	7.24724	5.53856		856.799	0.825523	4.93523	1.3697	1.95322	0.951942		86.8	2.48353	2.36968	2.68172	2.45557	2.25705		86.8	1.73633	1.69161	1.70519	1.7148	1.70838	1.41784
856.998	5.22775	9.74506	4.94359	7.25187	5.53631		856.999	0.824126	4.93856	1.36751	1.95475	0.9418		87	2.4918	2.37235	2.69256	2.45827	2.25005		87	1.7389	1.68873	1.70573	1.71604	1.70645	1.4227
857.198	5.2312	9.743	4.94029	7.25151	5.54635		857.199	0.819418	4.94364	1.3639	1.95778	0.952695		87.2	2.50331	2.3706	2.69887	2.45614	2.25559		87.2	1.73493	1.69041	1.71027	1.71456	1.71144	1.42306
857.398	5.22152	9.74244	4.95212	7.24947	5.54413		857.399	0.824277	4.94259	1.36701	1.95193	0.955668		87.4	2.4903	2.36784	2.68748	2.45538	2.26291		87.4	1.73502	1.69067	1.70646	1.71707	1.71048	1.42565
857.598	5.2359	9.74376	4.95165	7.25664	5.54167		857.599	0.821545	4.94098	1.36795	1.95523	0.947168		87.6	2.48894	2.37361	2.68904	2.46015	2.26194		87.6	1.72908	1.70316	1.70484	1.71817	1.70489	1.42496
857.798	5.22581	9.74702	4.9481	7.26159	5.54304		857.799	0.823302	4.94402	1.36366	1.95657	0.945486		87.8	2.49324	2.37295	2.69965	2.46106	2.25166		87.8	1.74047	1.69562	1.70314	1.72051	1.70579	1.42487
857.998	5.22022	9.7412	4.95312	7.25103	5.54714		857.999	0.828465	4.94777	1.3679	1.96273	0.951827		88	2.49673	2.37079	2.69549	2.45764	2.2511		88	1.7406	1.68517	1.71215	1.72069	1.71088	1.41858
858.198	5.23342	9.75005	4.95778	7.26016	5.55226		858.199	0.82706	4.94731	1.37161	1.964	0.962184		88.2	2.50154	2.37505	2.69654	2.4614	2.26653		88.2	1.72877	1.69898	1.71218	1.71891	1.71349	1.42599
858.398	5.23714	9.74436	4.95647	7.26342	5.5521		858.399	0.826623	4.94372	1.36927	1.9561	0.948711		88.4	2.49389	2.37649	2.70213	2.46512	2.26657		88.4	1.73937	1.70005	1.7056	1.72197	1.70998	1.42779
858.598	5.21979	9.74168	4.9516	7.26333	5.53864		858.599	0.825235	4.94413	1.36968	1.96569	0.950564		88.6	2.49385	2.37019	2.69033	2.46402	2.25948		88.6	1.74549	1.6944	1.71142	1.72226	1.71682	1.42438
858.798	5.23226	9.75712	4.96256	7.27193	5.55092		858.799	0.82644	4.95451	1.36735	1.96537	0.949284		88.8	2.49915	2.37871	2.69844	2.4669	2.25711		88.8	1.73712	1.68613	1.71323	1.72196	1.71496	1.42084
858.998	5.23747	9.75228	4.95507	7.25975	5.55848		858.999	0.827702	4.95035	1.36577	1.9632	0.957105		89	2.50559	2.38048	2.70517	2.46532	2.26834		89	1.7398	1.69836	1.71685	1.72552	1.71703	1.43094
859.198	5.22387	9.74466	4.96486	7.26088	5.5458		859.199	0.823667	4.94945	1.37276	1.96876	0.954614		89.2	2.49702	2.37963	2.69406	2.47238	2.2732		89.2	1.74667	1.69773	1.71582	1.72839	1.71653	1.43192
859.398	5.22587	9.75332	4.96569	7.26544	5.54659		859.399	0.827767	4.95966	1.37413	1.9714	0.951747		89.4	2.49499	2.38018	2.69762	2.47302	2.26437		89.4	1.74383	1.69843	1.71051	1.71954	1.71531	1.43032
859.598	5.24206	9.75901	4.96813	7.27389	5.5545		859.599	0.826471	4.95353	1.36843	1.96964	0.952028		89.6	2.50747	2.3842	2.71094	2.46611	2.2563		89.6	1.73773	1.69882	1.71487	1.72618	1.71806	1.43043
859.798	5.23218	9.74933	4.96344	7.27022	5.55587		859.799	0.825745	4.95485	1.36716	1.96328	0.96356		89.8	2.51174	2.38648	2.70118	2.4721	2.2638		89.8	1.74397	1.69953	1.71665	1.72643	1.72558	1.42759
859.998	5.22928	9.74568	4.96831	7.27313	5.5573		859.999	0.827062	4.95764	1.37133	1.96902	0.957676		90	2.49872	2.38354	2.69599	2.4777	2.27584		90	1.7446	1.70238	1.71463	1.72472	1.71585	1.42511
860.198	5.24341	9.75223	4.96221	7.27067	5.55404		860.199	0.826903	4.95336	1.37112	1.97544	0.949493		90.2	2.50302	2.38789	2.70903	2.47158	2.26465		90.2	1.74708	1.70683	1.71244	1.72829	1.71801	1.4317
860.398	5.22253	9.75215	4.96914	7.27165	5.55396		860.399	0.829932	4.95905	1.37162	1.97093	0.956433		90.4	2.50948	2.3825	2.70835	2.47689	2.26062		90.4	1.75447	1.69573	1.71619	1.73012	1.72483	1.4283
860.598	5.22575	9.75671	4.97748	7.27235	5.56305		860.599	0.829239	4.96483	1.37288	1.97037	0.963463		90.6	2.51081	2.38372	2.70667	2.47477	2.26306		90.6	1.74211	1.69968	1.71853	1.72899	1.71929	1.42285
860.798	5.24274	9.76331	4.97663	7.28151	5.56781		860.799	0.828999	4.96063	1.36991	1.96814	0.956681		90.8	2.51118	2.38768	2.71024	2.47795	2.27428		90.8	1.74948	1.70444	1.72105	1.73299	1.72187	1.42682
860.998	5.2214	9.75271	4.98043	7.27374	5.55425		860.999	0.831344	4.9582	1.36743	1.97036	0.952229		91	2.5075	2.38888	2.71172	2.4804	2.27246		91	1.75035	1.7042	1.71959	1.73169	1.72086	1.43332
861.198	5.22382	9.74933	4.97938	7.2776	5.55898		861.199	0.827964	4.97357	1.376	1.97357	0.958219		91.2	2.50645	2.38959	2.71733	2.4765	2.26463		91.2	1.75137	1.69872	1.71806	1.73455	1.72767	1.42832
861.398	5.24648	9.76624	4.9879	7.27883	5.56845		861.399	0.825415	4.9675	1.3731	1.97591	0.965502		91.4	2.52162	2.39048	2.71661	2.48326	2.26663		91.4	1.74404	1.70671	1.72166	1.72905	1.72208	1.43217
861.598	5.24088	9.76497	4.98218	7.27218	5.55334		861.599	0.827973	4.96869	1.36996	1.97023	0.956456		91.6	2.51275	2.3899	2.71466	2.4841	2.28226		91.6	1.7492	1.70767	1.72387	1.72987	1.71952	1.43592
861.798	5.23171	9.75748	4.98335	7.28258	5.55811		861.799	0.831519	4.96792	1.37437	1.97521	0.947693		91.8	2.51127	2.39765	2.70853	2.4854	2.27268		91.8	1.76049	1.70882	1.72328	1.73383	1.72997	1.43385
861.998	5.24009	9.77025	4.98513	7.28799	5.56003		861.999	0.830657	4.97773	1.37558	1.9778	0.949315		92	2.51006	2.39586	2.71587	2.48734	2.26838		92	1.75084	1.70957	1.72072	1.72987	1.7278	1.43412
862.198	5.23574	9.76569	4.98512	7.2875	5.56439		862.199	0.830341	4.97167	1.36501	1.97817	0.96262		92.2	2.51979	2.39531	2.72126	2.48546	2.26975		92.2	1.75124	1.70353	1.72217	1.73982	1.72829	1.43725
862.398	5.23549	9.76149	4.9928	7.28607	5.56916		862.399	0.833271	4.97384	1.3736	1.9753	0.962118		92.4	2.5112	2.39707	2.71158	2.48995	2.27846		92.4	1.75124	1.71322	1.72183	1.7293	1.73181	1.43256
862.598	5.24703	9.76738	4.98706	7.29267	5.56272		862.599	0.828705	4.97513	1.3778	1.97622	0.950718		92.6	2.50672	2.40018	2.7177	2.48846	2.2814		92.6	1.7504	1.71391	1.72352	1.7253	1.72744	1.43837
862.798	5.23936	9.77348	4.99169	7.28733	5.55809		862.799	0.830803	4.97555	1.37027	1.98014	0.952847		92.8	2.51378	2.40047	2.72107	2.48773	2.27283		92.8	1.75451	1.70961	1.71977	1.7341	1.73384	1.43661
862.998	5.22735	9.76157	4.9942	7.28895	5.56856		862.999	0.828326	4.97773	1.3747	1.98045	0.965768		93	2.52105	2.39961	2.72332	2.49233	2.27438		93	1.76012	1.70322	1.72981	1.73937	1.73115	1.43308
863.198	5.24532	9.77359	4.99662	7.28969	5.57976		863.199	0.832665	4.97881	1.37749	1.98021	0.964558		93.2	2.51759	2.39961	2.72217	2.49064	2.28064		93.2	1.75405	1.71524	1.72746	1.73187	1.72864	1.43814
863.398	5.25523	9.76617	4.99874	7.29215	5.56985		863.399	0.832348	4.96859	1.37938	1.98421	0.955237		93.4	2.51627	2.39906	2.7228	2.49377	2.27886		93.4	1.76079	1.7122	1.72458	1.74286	1.73233	1.44165
863.598	5.2341	9.76165	4.99448	7.29147	5.56175		863.599	0.82514	4.97872	1.37191	1.98383	0.957595		93.6	2.51156	2.39831	2.71497	2.48727	2.27191		93.6	1.76433	1.70873	1.72964	1.73742	1.7334	1.43641
863.798	5.23941	9.77498	5.00796	7.29629	5.57298		863.799	0.831588	4.98605	1.37215	1.98879	0.962657		93.8	2.52222	2.40431	2.72562	2.49411	2.27554		93.8	1.75717	1.71196	1.72829	1.73871	1.73581	1.43783
863.998	5.2593	9.77274	5.0038	7.29316	5.58108		863.999	0.828866	4.97671	1.37241	1.98287	0.966252		94	2.53144	2.40208	2.72652	2.49956	2.2885		94	1.75495	1.71316	1.72853	1.73863	1.73119	1.43611
864.198	5.24251	9.77064	5.00133	7.29298	5.57693		864.199	0.828033	4.98377	1.37689	1.98215	0.958185		94.2	2.51645	2.40949	2.7228	2.49682	2.28553		94.2	1.76524	1.71562	1.73226	1.73929	1.73439	1.44129
864.398	5.2432	9.77875	5.00779	7.30015	5.57389		864.399	0.832105	4.99108	1.37592	1.9882	0.954202		94.4	2.51795	2.40592	2.72558	2.49432	2.27903		94.4	1.76275	1.71752	1.73335	1.74033	1.7337	1.44048
864.598	5.24786	9.78133	5.00471	7.30832	5.57359		864.599	0.829459	4.99177	1.37733	1.98677	0.960091		94.6	2.52804	2.41168	2.73515	2.49649	2.27907		94.6	1.76535	1.71893	1.73361	1.7442	1.73518	1.43855
864.798	5.24129	9.77612	5.00634	7.30683	5.57957		864.799	0.830219	4.98518	1.3747	1.98188	0.964094		94.8	2.52758	2.40491	2.73048	2.49996	2.2827		94.8	1.76653	1.71491	1.73028	1.74621	1.73477	1.43769
864.998	5.24597	9.77052	5.01401	7.30299	5.57562		864.999	0.836191	4.99194	1.38006	1.98841	0.962994		95	2.51979	2.40766	2.72577	2.49851	2.29176		95	1.76447	1.72084	1.72953	1.74946	1.73257	1.44152
865.198	5.25503	9.77703	5.00823	7.3064	5.57274		865.199	0.836739	4.99086	1.38015	1.98962	0.952776		95.2	2.51966	2.40962	2.73453	2.49589	2.2837		95.2	1.76535	1.71923	1.72858	1.74821	1.73906	1.44796
865.398	5.24497	9.77695	5.01405	7.30577	5.5823		865.399	0.831721	4.99236	1.37384	1.9914	0.960753		95.4	2.53423	2.41365	2.73279	2.50054	2.27185		95.4	1.77004	1.71633	1.7366	1.74434	1.74565	1.44276
865.598	5.24467	9.78668	5.01502	7.30962	5.57835		865.599	0.834148	4.99527	1.3773	1.99278	0.970432		95.6	2.53355	2.40489	2.72919	2.50138	2.28534		95.6	1.76336	1.71703	1.73101	1.74568	1.73939	1.44097
865.798	5.25952	9.78141	5.02177	7.3116	5.57947		865.799	0.835292	4.99602	1.37756	1.98588	0.961818		95.8	2.52537	2.41438	2.73548	2.50625	2.29823		95.8	1.75738	1.72321	1.73178	1.73689	1.7381	1.44738
865.998	5.2481	9.77843	5.01333	7.30394	5.56735		865.999	0.836374	4.98696	1.37467	1.99438	0.961092		96	2.53183	2.41567	2.7371	2.50472	2.28336		96	1.77072	1.72886	1.73483	1.74927	1.73948	1.44439
866.198	5.23981	9.78303	5.0226	7.30932	5.5747		866.199	0.830891	4.99771	1.37863	1.98914	0.962256		96.2	2.52585	2.41561	2.73463	2.5017	2.2795		96.2	1.76944	1.71794	1.73371	1.74698	1.74209	1.44606
866.398	5.26578	9.78605	5.02407	7.31511	5.5912		866.399	0.838171	4.9978	1.3747	1.99191	0.972135		96.4	2.53563	2.41196	2.74297	2.50796	2.28785		96.4	1.76862	1.71964	1.73687	1.74783	1.74312	1.44572
866.598	5.25283	9.7834	5.02183	7.31305	5.58023		866.599	0.834331	4.99232	1.38058	1.99036	0.963429		96.6	2.54196	2.41566	2.7417	2.50724	2.29592		96.6	1.77179	1.72308	1.73726	1.74815	1.74302	1.44485
866.798	5.23787	9.78008	5.02712	7.31363	5.57675		866.799	0.839532	4.99668	1.37874	1.99666	0.957652		96.8	2.5239	2.41487	2.73036	2.51078	2.2877		96.8	1.77434	1.72708	1.73535	1.74858	1.73832	1.44906
866.998	5.25673	9.78875	5.02466	7.31666	5.58409		866.999	0.83749	5.00119	1.37671	1.99897	0.96411		97	2.53635	2.42039	2.74232	2.51452	2.28385		97	1.76854	1.72167	1.73727	1.74933	1.74386	1.4507
867.198	5.25553	9.78607	5.02591	7.31889	5.58736		867.199	0.834509	4.99963	1.37715	1.98923	0.972024		97.2	2.54255	2.41666	2.74755	2.5148	2.29001		97.2	1.77484	1.72411	1.73923	1.74955	1.7502	1.44642
867.398	5.24595	9.78351	5.03195	7.31279	5.58692		867.399	0.835695	5.00531	1.38155	1.99509	0.960731		97.4	2.53372	2.41828	2.7407	2.50986	2.29309		97.4	1.76938	1.72379	1.74476	1.74693	1.74496	1.44203
867.598	5.25635	9.79408	5.03196	7.31847	5.57525		867.599	0.833136	5.00778	1.38298	2.00228	0.956713		97.6	2.52877	2.4226	2.73916	2.51605	2.29923		97.6	1.76498	1.72905	1.73494	1.74867	1.7484	1.45026
867.798	5.25574	9.78944	5.02585	7.32518	5.58336		867.799	0.837977	5.0057	1.37855	2.00024	0.96402		97.8	2.53873	2.42113	2.74407	2.51391	2.28442		97.8	1.77593	1.72445	1.7457	1.75379	1.74635	1.45362
867.998	5.24706	9.7878	5.03136	7.32437	5.58239		867.999	0.839899	5.0082	1.37882	1.99763	0.976284		98	2.54007	2.42133	2.74499	2.51678	2.2879		98	1.77465	1.72361	1.74396	1.75604	1.74732	1.44619
868.198	5.26124	9.79579	5.03837	7.32093	5.59317		868.199	0.838039	5.01257	1.38285	1.99701	0.962184		98.2	2.53952	2.42469	2.74578	2.51979	2.3003		98.2	1.77184	1.72914	1.74538	1.75437	1.74894	1.44678
868.398	5.26699	9.7952	5.03586	7.32386	5.58901		868.399	0.838877	5.00094	1.37831	2.00315	0.955864		98.4	2.53289	2.4195	2.74634	2.52348	2.29765		98.4	1.77602	1.7346	1.74504	1.75421	1.74951	1.45012
868.598	5.24987	9.7819	5.03324	7.31997	5.5884		868.599	0.835912	5.01805	1.38165	2.00194	0.966939		98.6	2.53895	2.41855	2.7435	2.51789	2.29281		98.6	1.77905	1.72872	1.74368	1.75889	1.75454	1.45091
868.798	5.25982	9.79403	5.04415	7.33088	5.59453		868.799	0.837261	5.01371	1.38091	2.00188	0.969807		98.8	2.54703	2.42617	2.74739	2.5205	2.28864		98.8	1.78194	1.72467	1.74545	1.75186	1.75438	1.45381
868.998	5.26797	9.79792	5.04075	7.32693	5.59504		868.999	0.840652	5.00839	1.37938	1.99995	0.962928		99	2.54448	2.42939	2.75113	2.52105	2.30184		99	1.77486	1.73005	1.74661	1.75161	1.75498	1.45117
869.198	5.24839	9.78715	5.03909	7.32521	5.59222		869.199	0.840958	5.01652	1.38101	2.00547	0.962019		99.2	2.53814	2.42702	2.74839	2.52437	2.30008		99.2	1.78178	1.7264	1.74315	1.75956	1.74672	1.45081
869.398	5.25155	9.79392	5.05155	7.33669	5.5882		869.399	0.836342	5.01762	1.38499	2.00648	0.96422		99.4	2.53716	2.42409	2.74584	2.52087	2.29537		99.4	1.78087	1.72769	1.74987	1.76041	1.75167	1.45284
869.598	5.26555	9.80122	5.05047	7.33208	5.59482		869.599	0.836918	5.01341	1.37648	2.00239	0.97351		99.6	2.54694	2.43202	2.75678	2.52075	2.28845		99.6	1.78052	1.73055	1.74717	1.74815	1.74795	1.45735
869.798	5.2523	9.79434	5.05351	7.33494	5.60439		869.799	0.838513	5.01587	1.37709	2.00074	0.967134		99.8	2.54775	2.42575	2.74989	2.52426	2.3006		99.8	1.77825	1.72794	1.75005	1.76001	1.75292	1.45091
869.998	5.25444	9.79559	5.04969	7.33375	5.59366		869.999	0.841602	5.02027	1.38354	2.01021	0.962301		100	2.53936	2.43236	2.7506	2.52844	2.30627		100	1.77833	1.73539	1.74842	1.7581	1.75023	1.45086
870.198	5.26345	9.79679	5.04919	7.33216	5.59272		870.199	0.83822	5.023	1.38521	2.00969	0.965475		100.2	2.54164	2.43435	2.75637	2.52638	2.29649		100.2	1.78326	1.74192	1.74846	1.7624	1.75831	1.45808
870.398	5.24789	9.79659	5.05271	7.34086	5.60576		870.399	0.841827	5.02013	1.37823	2.00561	0.97256		100.4	2.54368	2.4298	2.75582	2.52185	2.29114		100.4	1.7882	1.73347	1.75047	1.75467	1.75589	1.45553
870.598	5.25831	9.80105	5.05783	7.34131	5.60595		870.599	0.843477	5.02683	1.39038	2.00923	0.969986		100.6	2.55094	2.4329	2.75596	2.52998	2.30039		100.6	1.78794	1.72652	1.75082	1.7636	1.75554	1.4507
870.798	5.27015	9.80527	5.05918	7.33077	5.60721		870.799	0.839789	5.02509	1.38395	2.00963	0.956797		100.8	2.54864	2.43789	2.75739	2.52922	2.31116		100.8	1.77865	1.7365	1.74636	1.75236	1.75643	1.45215
870.998	5.25425	9.79638	5.05411	7.34056	5.59044		870.999	0.838678	5.03057	1.38103	2.01108	0.967059		101	2.54287	2.4388	2.75626	2.52509	2.30479		101	1.78783	1.74095	1.75147	1.76619	1.75857	1.46193
871.198	5.25254	9.79792	5.06218	7.34068	5.59783		871.199	0.842789	5.02978	1.38488	2.01335	0.97719		101.2	2.5505	2.43922	2.75853	2.52892	2.29303		101.2	1.78569	1.73139	1.75456	1.76316	1.75963	1.46011
871.398	5.27235	9.80516	5.0658	7.34227	5.60648		871.399	0.837462	5.02564	1.38493	2.01075	0.972553		101.4	2.55605	2.43554	2.76255	2.53166	2.29699		101.4	1.78215	1.73147	1.7549	1.7578	1.75325	1.45704
871.598	5.26506	9.80373	5.06396	7.34349	5.60955		871.599	0.838152	5.02455	1.3857	2.00981	0.965771		101.6	2.55154	2.439	2.76536	2.53212	2.31179		101.6	1.78331	1.7364	1.75462	1.76415	1.75372	1.45755
871.798	5.26183	9.79874	5.06032	7.34524	5.5965		871.799	0.840577	5.03233	1.38509	2.01307	0.965649		101.8	2.54178	2.43642	2.75023	2.53311	2.3096		101.8	1.78496	1.73625	1.75723	1.7632	1.75949	1.46207
871.998	5.26641	9.81424	5.06969	7.34548	5.59638		871.999	0.8388	5.03357	1.3809	2.01543	0.975835		102	2.54674	2.44626	2.76119	2.53379	2.29935		102	1.79023	1.74164	1.75243	1.76672	1.76098	1.46123
872.198	5.26774	9.80901	5.0689	7.3513	5.6059		872.199	0.839074	5.02852	1.38105	2.01053	0.968296		102.2	2.55891	2.43887	2.76799	2.53677	2.30267		102.2	1.78837	1.73474	1.75309	1.76221	1.75927	1.45998
872.398	5.2605	9.80171	5.07291	7.34386	5.60872		872.399	0.840758	5.0323	1.38834	2.01355	0.963614		102.4	2.55958	2.437	2.7592	2.53554	2.30291		102.4	1.78622	1.72882	1.75621	1.76848	1.76156	1.4544
872.598	5.27604	9.81221	5.07665	7.35136	5.60326		872.599	0.84293	5.04175	1.38798	2.02364	0.963497		102.6	2.54496	2.44161	2.7627	2.53705	2.31016		102.6	1.78526	1.74357	1.7496	1.76697	1.76389	1.461
872.798	5.26997	9.81078	5.07071	7.35168	5.59962		872.799	0.840477	5.03427	1.38092	2.01435	0.969807		102.8	2.5523	2.44208	2.76931	2.53838	2.30545		102.8	1.79068	1.74023	1.75471	1.76447	1.76425	1.46405
872.998	5.261	9.81594	5.07083	7.35553	5.59966		872.999	0.843902	5.03905	1.38562	2.01222	0.979346		103	2.56213	2.4438	2.76657	2.53842	2.29872		103	1.79584	1.73502	1.7558	1.7708	1.76295	1.45951
873.198	5.27711	9.80492	5.08132	7.35537	5.61682		873.199	0.841288	5.03964	1.389	2.01716	0.969006		103.2	2.56085	2.446	2.77173	2.54429	2.30656		103.2	1.78483	1.73913	1.75678	1.76474	1.75911	1.46103
873.398	5.27709	9.80862	5.07609	7.35	5.60551		873.399	0.841193	5.03647	1.38317	2.01675	0.96502		103.4	2.55613	2.44154	2.77093	2.53903	2.31816		103.4	1.78364	1.74182	1.75356	1.76392	1.76468	1.46092
873.598	5.26057	9.80884	5.0713	7.35416	5.59901		873.599	0.841483	5.03809	1.38375	2.0203	0.971193		103.6	2.55224	2.44744	2.76247	2.54471	2.31383		103.6	1.79855	1.74183	1.76129	1.7697	1.765	1.4659
873.798	5.26461	9.81422	5.08049	7.35659	5.60595		873.799	0.842149	5.04561	1.38977	2.02522	0.976874		103.8	2.56098	2.44735	2.77589	2.54484	2.30136		103.8	1.79526	1.73443	1.75958	1.77212	1.76621	1.46272
873.998	5.28066	9.81986	5.08051	7.35436	5.61669		873.999	0.841428	5.03912	1.38016	2.01382	0.969285		104	2.56503	2.44604	2.7779	2.54774	2.31411		104	1.78815	1.74378	1.75706	1.76456	1.76719	1.46339
874.198	5.26338	9.8089	5.07723	7.35481	5.60671		874.199	0.844253	5.04473	1.38405	2.02322	0.969		104.2	2.55842	2.45015	2.77421	2.54502	2.31621		104.2	1.79679	1.74616	1.76007	1.77336	1.76873	1.46389
874.398	5.26209	9.81287	5.08197	7.35965	5.6091		874.399	0.841948	5.0491	1.38687	2.0244	0.968352		104.4	2.5506	2.45039	2.7647	2.54403	2.31194		104.4	1.79506	1.74661	1.76341	1.77158	1.7635	1.46204
874.598	5.27645	9.81955	5.08565	7.36081	5.60699		874.599	0.841763	5.04463	1.38419	2.02642	0.971411		104.6	2.5617	2.45084	2.78306	2.54848	2.30624		104.6	1.79428	1.74633	1.75685	1.77091	1.76656	1.46803
874.798	5.25829	9.81622	5.08997	7.35957	5.62174		874.799	0.84264	5.04642	1.38915	2.01941	0.974972		104.8	2.5717	2.44916	2.7817	2.54689	2.30978		104.8	1.79878	1.74191	1.76509	1.77052	1.7701	1.45958
874.998	5.26924	9.81981	5.09354	7.36543	5.61521		874.999	0.844718	5.05364	1.38666	2.02278	0.968615		105	2.55953	2.45326	2.77156	2.54898	2.31998		105	1.79271	1.74045	1.76782	1.77581	1.76575	1.4667
875.198	5.28312	9.82671	5.08838	7.3563	5.61809		875.199	0.848783	5.05614	1.38734	2.02737	0.97176		105.2	2.55747	2.45338	2.7828	2.55424	2.31769		105.2	1.79538	1.75196	1.76499	1.77435	1.77025	1.47179
875.398	5.2676	9.82398	5.09388	7.36459	5.60718		875.399	0.841184	5.05102	1.38561	2.02265	0.982851		105.4	2.56835	2.45312	2.78164	2.54422	2.30337		105.4	1.80543	1.7468	1.7642	1.77668	1.7668	1.46999
875.598	5.26883	9.81825	5.09942	7.36821	5.62003		875.599	0.846518	5.05562	1.39214	2.02719	0.984697		105.6	2.56531	2.45287	2.77743	2.54559	2.30992		105.6	1.79749	1.73735	1.76607	1.77223	1.76951	1.46528
875.798	5.28559	9.81767	5.09702	7.36531	5.61969		875.799	0.843797	5.05073	1.39059	2.02885	0.967866		105.8	2.56509	2.44921	2.77872	2.55642	2.32106		105.8	1.79509	1.75315	1.76404	1.76892	1.77167	1.46906
875.998	5.27249	9.81369	5.09577	7.36234	5.61729		875.999	0.838801	5.05411	1.38852	2.03133	0.96903		106	2.56295	2.45374	2.77587	2.55346	2.32026		106	1.80637	1.75046	1.77125	1.78516	1.77707	1.47173
876.198	5.26116	9.81826	5.0947	7.36747	5.61705		876.199	0.844154	5.05949	1.38854	2.02491	0.977457		106.2	2.56445	2.45626	2.77611	2.55001	2.30861		106.2	1.80331	1.75074	1.76644	1.77938	1.77275	1.47218
876.398	5.2824	9.82881	5.10473	7.37488	5.62283		876.399	0.849058	5.05457	1.38827	2.02594	0.980958		106.4	2.5682	2.46047	2.78379	2.55423	2.30903		106.4	1.79917	1.74838	1.7665	1.77393	1.77237	1.46619
876.598	5.2824	9.82507	5.1056	7.37111	5.62004		876.599	0.84136	5.05807	1.3876	2.02694	0.969596		106.6	2.57672	2.45732	2.78497	2.5587	2.32712		106.6	1.79871	1.74907	1.76891	1.77966	1.77873	1.46714
876.798	5.2683	9.82174	5.10097	7.36766	5.62159		876.799	0.844236	5.06129	1.38834	2.02953	0.971259		106.8	2.56247	2.46056	2.77169	2.55481	2.32147		106.8	1.79985	1.75488	1.77366	1.78206	1.77633	1.47142
876.998	5.28203	9.83248	5.10801	7.37751	5.62086		876.999	0.844257	5.05959	1.38966	2.03638	0.97621		107	2.5631	2.46454	2.78139	2.55962	2.31373		107	1.80439	1.75422	1.76832	1.78229	1.77849	1.47342
877.198	5.27996	9.82901	5.10714	7.37217	5.62579		877.199	0.844793	5.05362	1.38618	2.02776	0.980724		107.2	2.57635	2.46198	2.78694	2.55682	2.3103		107.2	1.80504	1.74943	1.76863	1.77704	1.77441	1.47449
877.398	5.27449	9.82611	5.11179	7.37658	5.63223		877.399	0.844542	5.06033	1.39205	2.0281	0.973973		107.4	2.56951	2.45439	2.78331	2.55818	2.31871		107.4	1.79944	1.74959	1.77011	1.7791	1.77602	1.46825
877.598	5.28386	9.82784	5.11157	7.37113	5.62676		877.599	0.843844	5.0618	1.39182	2.03184	0.965812		107.6	2.56017	2.46955	2.78272	2.56121	2.32899		107.6	1.80147	1.756	1.76779	1.77782	1.77628	1.47046
877.798	5.28388	9.8316	5.11202	7.38264	5.62012		877.799	0.842429	5.06554	1.38631	2.03542	0.978324		107.8	2.56757	2.46586	2.78844	2.5622	2.31474		107.8	1.80673	1.75623	1.76627	1.7782	1.7776	1.47825
877.998	5.2657	9.83107	5.10745	7.38559	5.61682		877.999	0.849786	5.06487	1.39299	2.03525	0.982518		108	2.58077	2.4622	2.78716	2.56031	2.31636		108	1.80306	1.75447	1.77278	1.78633	1.7834	1.47244
878.198	5.28954	9.82998	5.11738	7.38191	5.63029		878.199	0.845469	5.06478	1.39532	2.0346	0.974714		108.2	2.57767	2.46388	2.78733	2.56244	2.32283		108.2	1.80453	1.75483	1.77085	1.78505	1.77973	1.4698
878.398	5.2935	9.83208	5.11129	7.38166	5.62562		878.399	0.846148	5.06771	1.38746	2.03322	0.965729		108.4	2.57602	2.46852	2.79352	2.56211	2.33416		108.4	1.80464	1.7547	1.77108	1.78038	1.76934	1.47202
878.598	5.26967	9.8257	5.11502	7.38122	5.61849		878.599	0.846256	5.0725	1.39389	2.0334	0.979368		108.6	2.5698	2.46527	2.7864	2.56226	2.32047		108.6	1.80682	1.76097	1.77437	1.78779	1.77803	1.46792
878.798	5.28285	9.83583	5.11776	7.388	5.61861		878.799	0.846157	5.07124	1.39266	2.03344	0.983716		108.8	2.57703	2.46931	2.79183	2.56422	2.31555		108.8	1.8059	1.75588	1.76945	1.78658	1.78489	1.4788
878.998	5.29077	9.84056	5.11757	7.39135	5.63291		878.999	0.843543	5.0687	1.39222	2.03131	0.975899		109	2.58201	2.46827	2.7998	2.56762	2.32911		109	1.80937	1.75669	1.77175	1.78715	1.78298	1.47785
879.198	5.27804	9.82934	5.11906	7.38246	5.63116		879.199	0.848545	5.07069	1.38707	2.0441	0.970455		109.2	2.5814	2.46534	2.79333	2.56719	2.32917		109.2	1.80716	1.75542	1.77437	1.78402	1.78644	1.46934
879.398	5.27505	9.82802	5.12024	7.39063	5.62228		879.399	0.844927	5.07774	1.39192	2.04173	0.984045		109.4	2.57463	2.4721	2.78667	2.57114	2.3291		109.4	1.80884	1.76264	1.77749	1.78233	1.77837	1.46829
879.598	5.28454	9.83748	5.12488	7.38822	5.62417		879.599	0.843844	5.07243	1.38878	2.03802	0.984303		109.6	2.57963	2.47312	2.79844	2.57154	2.31859		109.6	1.81485	1.76271	1.771	1.78511	1.78483	1.4813
879.798	5.27236	9.83152	5.11824	7.38481	5.63114		879.799	0.844687	5.07361	1.39396	2.03718	0.978638		109.8	2.57963	2.46344	2.79673	2.57036	2.324		109.8	1.81475	1.75605	1.77196	1.78429	1.78486	1.47024
879.998	5.28061	9.83178	5.13629	7.39059	5.63798		879.999	0.846018	5.08478	1.39503	2.04812	0.971647		110	2.57641	2.4684	2.78784	2.56968	2.33709		110	1.81398	1.7602	1.77883	1.79146	1.78385	1.47429
880.198	5.29038	9.84116	5.12896	7.39248	5.63104		880.199	0.845819	5.08324	1.38723	2.04295	0.977346		110.2	2.5775	2.47459	2.79875	2.57314	2.33033		110.2	1.80666	1.768	1.77152	1.79232	1.78298	1.4792
880.398	5.27628	9.83907	5.12597	7.39426	5.62719		880.399	0.845795	5.07972	1.38477	2.0393	0.987475		110.4	2.57762	2.46868	2.79605	2.57145	2.32535		110.4	1.81961	1.76293	1.77414	1.79151	1.78579	1.47869
880.598	5.2822	9.83902	5.13391	7.39048	5.63908		880.599	0.850072	5.07594	1.39214	2.04139	0.977601		110.6	2.58641	2.47255	2.79728	2.56964	2.32433		110.6	1.81143	1.75725	1.78439	1.79024	1.79131	1.47795
880.798	5.29749	9.8493	5.13514	7.39787	5.6379		880.799	0.853011	5.08552	1.39429	2.04959	0.967753		110.8	2.58695	2.47117	2.80413	2.57289	2.33334		110.8	1.8079	1.76376	1.77876	1.78031	1.78711	1.47568
880.998	5.29362	9.83638	5.13207	7.39405	5.63083		880.999	0.844711	5.07675	1.39031	2.04326	0.9784		111	2.58162	2.47814	2.79643	2.57409	2.33189		111	1.81526	1.76962	1.78124	1.78911	1.78941	1.47879
881.198	5.27313	9.84417	5.13618	7.4004	5.632		881.199	0.84916	5.08619	1.39375	2.04676	0.992098		111.2	2.57734	2.47824	2.79567	2.5754	2.32675		111.2	1.82022	1.76576	1.78017	1.79022	1.79093	1.47776
881.398	5.29187	9.85565	5.14272	7.40258	5.63298		881.399	0.849166	5.08313	1.3976	2.03969	0.985868		111.4	2.58474	2.47923	2.80587	2.57759	2.32792		111.4	1.81341	1.76139	1.77697	1.79255	1.79034	1.4804
881.598	5.28649	9.84155	5.1372	7.39212	5.63894		881.599	0.846191	5.08582	1.39304	2.03883	0.972024		111.6	2.59129	2.47101	2.81155	2.57971	2.3377		111.6	1.81708	1.76452	1.78221	1.79063	1.79375	1.48014
881.798	5.27772	9.83492	5.14155	7.39523	5.64265		881.799	0.852325	5.0918	1.39615	2.04934	0.974272		111.8	2.57716	2.47544	2.79302	2.57725	2.33984		111.8	1.82083	1.76661	1.78313	1.79489	1.79088	1.47525
881.998	5.28811	9.8477	5.1423	7.40494	5.63227		881.999	0.85074	5.08971	1.39301	2.04937	0.982862		112	2.57184	2.48123	2.80287	2.57584	2.32725		112	1.8196	1.77117	1.77746	1.79163	1.78436	1.47991
882.198	5.28965	9.85393	5.1464	7.40025	5.6409		882.199	0.845967	5.08112	1.38913	2.03871	0.984218		112.2	2.58346	2.47488	2.8101	2.57718	2.31716		112.2	1.82053	1.76185	1.78065	1.79387	1.78791	1.48383
882.398	5.2788	9.84461	5.14504	7.40234	5.63589		882.399	0.848633	5.08769	1.39328	2.04879	0.974643		112.4	2.58653	2.4748	2.80689	2.58276	2.33804		112.4	1.82308	1.76126	1.78319	1.79967	1.793	1.47627
882.598	5.29904	9.84783	5.14917	7.40305	5.64562		882.599	0.851824	5.09218	1.39403	2.0568	0.97674		112.6	2.57667	2.48491	2.80086	2.58484	2.33574		112.6	1.81058	1.77257	1.78725	1.79432	1.78833	1.47531
882.798	5.3007	9.84082	5.14158	7.40691	5.63953		882.799	0.849806	5.09002	1.38804	2.04966	0.986054		112.8	2.58446	2.47845	2.8092	2.58569	2.33317		112.8	1.82328	1.77007	1.78577	1.79438	1.78912	1.48891
882.998	5.28457	9.84304	5.14205	7.40685	5.63612		882.999	0.848504	5.09027	1.39494	2.04725	0.989075		113	2.5906	2.48468	2.80522	2.58036	2.32077		113	1.82428	1.768	1.78519	1.79227	1.79215	1.48201
883.198	5.29719	9.85037	5.15798	7.4048	5.64717		883.199	0.851534	5.09585	1.3984	2.05016	0.975416		113.2	2.59478	2.47775	2.81011	2.58285	2.33052		113.2	1.82142	1.76799	1.78666	1.79468	1.79506	1.47948
883.398	5.30568	9.85187	5.15674	7.40889	5.64697		883.399	0.849822	5.09883	1.39436	2.05127	0.978268		113.4	2.58712	2.48482	2.81032	2.58024	2.34172		113.4	1.82067	1.77471	1.78595	1.79626	1.79279	1.48175
883.598	5.28428	9.84474	5.15315	7.40561	5.63648		883.599	0.848618	5.09856	1.39423	2.05271	0.978938		113.6	2.58635	2.48197	2.80912	2.58309	2.33724		113.6	1.82438	1.77475	1.78772	1.79988	1.7974	1.48201
883.798	5.28451	9.85592	5.16226	7.41808	5.63745		883.799	0.850927	5.09576	1.39694	2.05115	0.988803		113.8	2.58898	2.48831	2.80766	2.58676	2.32771		113.8	1.82074	1.76826	1.78646	1.79731	1.79778	1.48692
883.998	5.29652	9.85275	5.15486	7.41764	5.63988		883.999	0.851917	5.09301	1.39808	2.04911	0.97882		114	2.59986	2.4834	2.81549	2.58643	2.34141		114	1.81691	1.77079	1.78725	1.79224	1.79646	1.48351
884.198	5.28678	9.8454	5.15657	7.40797	5.6471		884.199	0.851903	5.10276	1.39596	2.05599	0.973364		114.2	2.59794	2.47946	2.81187	2.58563	2.34533		114.2	1.82272	1.76926	1.78892	1.80035	1.7913	1.47892
884.398	5.29207	9.85707	5.16031	7.41144	5.64877		884.399	0.853257	5.10523	1.39663	2.05598	0.982181		114.4	2.59071	2.49045	2.80757	2.58868	2.3425		114.4	1.82048	1.77383	1.79006	1.79736	1.79709	1.48307
884.598	5.29744	9.86199	5.16077	7.41688	5.63949		884.599	0.852046	5.096	1.39156	2.05667	0.991417		114.6	2.5935	2.48391	2.81699	2.58479	2.33172		114.6	1.82495	1.77676	1.78708	1.80254	1.79224	1.48889
884.798	5.28264	9.86149	5.15783	7.41665	5.64165		884.799	0.850164	5.10517	1.3978	2.05109	0.981135		114.8	2.59697	2.47966	2.81551	2.58842	2.338		114.8	1.83111	1.76952	1.79032	1.79879	1.80122	1.48377
884.998	5.29428	9.85326	5.16379	7.41394	5.65547		884.999	0.857749	5.10818	1.40209	2.05752	0.979928		115	2.59258	2.48876	2.81524	2.59053	2.34402		115	1.8165	1.76954	1.79061	1.79764	1.79693	1.48863
885.198	5.30815	9.85864	5.16288	7.41883	5.64958		885.199	0.851557	5.10796	1.39182	2.06522	0.977689		115.2	2.59184	2.48231	2.81735	2.58681	2.35007		115.2	1.81853	1.77832	1.78959	1.79595	1.79869	1.48575
885.398	5.28389	9.86144	5.16294	7.41046	5.64006		885.399	0.849392	5.10251	1.39539	2.0551	0.987039		115.4	2.59765	2.49095	2.81697	2.59337	2.33626		115.4	1.82706	1.77771	1.79184	1.80084	1.80032	1.4912
885.598	5.28708	9.85393	5.1639	7.41696	5.64929		885.599	0.854248	5.10828	1.40412	2.05796	0.985729		115.6	2.60206	2.48741	2.81658	2.58823	2.33742		115.6	1.82848	1.76651	1.79292	1.80246	1.79611	1.48401
885.798	5.30638	9.8674	5.171	7.4184	5.65845		885.799	0.853092	5.10848	1.39712	2.06097	0.976055		115.8	2.59734	2.48896	2.81903	2.59586	2.3472		115.8	1.82465	1.77828	1.79186	1.79713	1.79608	1.48588
885.998	5.30536	9.85291	5.17047	7.42003	5.65089		885.999	0.852228	5.10771	1.39497	2.05792	0.985725		116	2.59067	2.48746	2.82022	2.59241	2.34917		116	1.82865	1.77997	1.79628	1.8006	1.80384	1.48838
886.198	5.28742	9.85617	5.17848	7.42233	5.6433		886.199	0.853332	5.11562	1.40206	2.06094	0.997931		116.2	2.58771	2.49157	2.80714	2.58826	2.33689		116.2	1.8279	1.77976	1.79133	1.8057	1.79777	1.48609
886.398	5.30754	9.86559	5.17482	7.4277	5.65033		886.399	0.854525	5.10483	1.40078	2.06306	0.989695		116.4	2.59948	2.49708	2.82661	2.59669	2.33668		116.4	1.82868	1.77769	1.79527	1.80307	1.80087	1.48948
886.598	5.30818	9.86454	5.17243	7.42764	5.65722		886.599	0.850935	5.10705	1.39886	2.06203	0.977823		116.6	2.60486	2.48782	2.82785	2.59817	2.34602		116.6	1.83031	1.77182	1.79591	1.80372	1.80242	1.48995
886.798	5.29356	9.85845	5.17536	7.42206	5.65397		886.799	0.853101	5.11756	1.4013	2.07104	0.990961		116.8	2.59355	2.49592	2.81725	2.59693	2.35238		116.8	1.83052	1.77872	1.79595	1.80193	1.80501	1.49192
886.998	5.30965	9.86305	5.1786	7.42689	5.64432		886.999	0.856554	5.11428	1.39778	2.06551	0.991763		117	2.58898	2.50027	2.82084	2.59982	2.34474		117	1.83115	1.78368	1.7928	1.80377	1.80674	1.49399
887.198	5.30376	9.86919	5.17848	7.42712	5.65374		887.199	0.849438	5.11323	1.39673	2.06167	0.989762		117.2	2.59988	2.48994	2.82366	2.60308	2.34068		117.2	1.8329	1.78035	1.78987	1.80566	1.80574	1.49506
887.398	5.28896	9.86563	5.18369	7.42153	5.65892		887.399	0.854464	5.11673	1.40072	2.06221	0.981155		117.4	2.60088	2.48999	2.82655	2.60184	2.34215		117.4	1.83181	1.77098	1.7981	1.80591	1.8074	1.48597
887.598	5.31111	9.86679	5.18999	7.42348	5.66826		887.599	0.855405	5.12	1.39905	2.07123	0.981489		117.6	2.59348	2.50103	2.81707	2.60462	2.35737		117.6	1.82465	1.77813	1.80019	1.79933	1.80518	1.4896
887.798	5.30722	9.86714	5.18502	7.43503	5.65311		887.799	0.850363	5.11425	1.39051	2.06549	0.990155		117.8	2.5951	2.4968	2.82637	2.60213	2.34556		117.8	1.83425	1.78134	1.79364	1.80709	1.80401	1.49906
887.998	5.28448	9.86767	5.1859	7.42685	5.6522		887.999	0.851194	5.11801	1.39908	2.06632	0.985079		118	2.60378	2.49712	2.82606	2.59928	2.33898		118	1.84128	1.78041	1.79713	1.80691	1.80727	1.48874
888.198	5.30689	9.87107	5.19766	7.42861	5.667		888.199	0.856494	5.12329	1.39971	2.06469	0.977329		118.2	2.60123	2.48968	2.82684	2.60047	2.34073		118.2	1.83279	1.77734	1.79605	1.80906	1.80915	1.48783
888.398	5.31602	9.86602	5.19045	7.42755	5.66601		888.399	0.855922	5.1221	1.39518	2.06692	0.983616		118.4	2.6073	2.50177	2.82906	2.60529	2.35227		118.4	1.83169	1.78286	1.79646	1.80315	1.81252	1.491
888.598	5.29378	9.86178	5.19055	7.42912	5.65215		888.599	0.851635	5.12147	1.39969	2.06924	0.99609		118.6	2.60265	2.49884	2.83006	2.60409	2.34338		118.6	1.84135	1.79008	1.79947	1.8112	1.81254	1.49401
888.798	5.30413	9.8741	5.19328	7.43681	5.65744		888.799	0.856406	5.1255	1.40687	2.06908	0.989429		118.8	2.60135	2.507	2.82775	2.60351	2.34061		118.8	1.84325	1.78089	1.79846	1.80862	1.81155	1.50262
888.998	5.31445	9.87394	5.19031	7.43491	5.66282		888.999	0.85465	5.12725	1.39349	2.07182	0.980015		119	2.60655	2.49808	2.83398	2.60617	2.34627		119	1.82916	1.77944	1.79911	1.80792	1.80983	1.49532
889.198	5.2921	9.87064	5.1915	7.43186	5.65989		889.199	0.856406	5.12725	1.39924	2.07367	0.982097		119.2	2.61386	2.50119	2.83622	2.60373	2.35228		119.2	1.83502	1.77519	1.80145	1.81399	1.80675	1.49127
889.398	5.30203	9.8679	5.19567	7.43384	5.65736		889.399	0.856301	5.13074	1.40031	2.07473	0.994536		119.4	2.59978	2.50811	2.82441	2.60376	2.35694		119.4	1.83433	1.78715	1.80064	1.80778	1.80828	1.48716
889.598	5.31225	9.87706	5.19669	7.43527	5.65894		889.599	0.857853	5.12611	1.39989	2.07475	0.989174		119.6	2.61005	2.50496	2.83396	2.60903	2.34505		119.6	1.83971	1.79035	1.7973	1.80951	1.80827	1.50022
889.798	5.30472	9.87423	5.19759	7.43629	5.6629		889.799	0.852788	5.12456	1.39776	2.07571	0.983812		119.8	2.61191	2.50179	2.83268	2.61184	2.34725		119.8	1.84252	1.78226	1.79881	1.81267	1.81264	1.49788
889.998	5.30549	9.87492	5.19991	7.44252	5.66726		889.999	0.861341	5.13084	1.39911	2.0804	0.981587		120	2.60975	2.49559	2.8309	2.60846	2.35349		120	1.83752	1.77506	1.80401	1.80754	1.80494	1.4914
890.198	5.31632	9.87553	5.20104	7.4429	5.66752		890.199	0.855663	5.12919	1.40263	2.07363	0.991963		120.2	2.60827	2.5028	2.83473	2.60692	2.35789		120.2	1.83203	1.78539	1.80233	1.80548	1.81412	1.4957
890.398	5.29653	9.87569	5.19437	7.44249	5.65607		890.399	0.8503	5.12786	1.39846	2.07153	0.995634		120.4	2.61212	2.50651	2.83498	2.61232	2.3476		120.4	1.8425	1.79326	1.80422	1.81382	1.81098	1.49971
890.598	5.30149	9.88229	5.20617	7.44375	5.66004		890.599	0.856291	5.1347	1.40403	2.08007	0.986989		120.6	2.61093	2.49697	2.83603	2.61194	2.34916		120.6	1.84213	1.78261	1.80413	1.81654	1.81769	1.49593
890.798	5.3183	9.88397	5.21216	7.44338	5.67673		890.799	0.862096	5.13594	1.39756	2.07362	0.982889		120.8	2.61423	2.50555	2.83892	2.61181	2.35615		120.8	1.8314	1.78356	1.80685	1.81627	1.81245	1.49396
890.998	5.31915	9.8768	5.2069	7.44118	5.66501		890.999	0.855433	5.13117	1.39857	2.0706	0.997108		121	2.60941	2.50764	2.83347	2.60851	2.36124		121	1.83763	1.79146	1.80296	1.81049	1.81407	1.4955
891.198	5.30047	9.87921	5.20976	7.44753	5.66204		891.199	0.854795	5.13993	1.40516	2.07321	0.998028		121.2	2.60714	2.50789	2.83224	2.61441	2.34915		121.2	1.84516	1.79218	1.80736	1.81669	1.80969	1.49742
891.398	5.31246	9.87938	5.2167	7.44623	5.67337		891.399	0.858117	5.13479	1.40602	2.07847	0.990489		121.4	2.61259	2.50846	2.83839	2.61518	2.34897		121.4	1.84067	1.78902	1.80324	1.81751	1.81687	1.49626
891.598	5.32113	9.87637	5.2059	7.44707	5.67935		891.599	0.859259	5.14038	1.40937	2.08304	0.984544		121.6	2.62686	2.50994	2.84585	2.61416	2.3631		121.6	1.83936	1.78365	1.80734	1.82055	1.81432	1.49687
891.798	5.29838	9.8737	5.21015	7.44233	5.66704		891.799	0.85708	5.14405	1.4041	2.08509	0.99712		121.8	2.60366	2.50762	2.83654	2.61518	2.36263		121.8	1.84824	1.79072	1.80947	1.81742	1.81922	1.49766
891.998	5.31637	9.8832	5.21342	7.45872	5.66607		891.999	0.856136	5.13859	1.40099	2.07822	0.993798		122	2.60021	2.50901	2.83366	2.61496	2.35375		122	1.84046	1.79847	1.80631	1.81322	1.81323	1.50065
892.198	5.31143	9.8874	5.21428	7.45227	5.67459		892.199	0.857372	5.1375	1.40118	2.0756	0.989942		122.2	2.6093	2.51274	2.84351	2.61557	2.35127		122.2	1.84821	1.7962	1.80536	1.82021	1.81749	1.50898
892.398	5.30804	9.87811	5.21882	7.44939	5.67888		892.399	0.855947	5.14046	1.40538	2.07975	0.983451		122.4	2.61678	2.50821	2.84305	2.61564	2.35159		122.4	1.84647	1.7824	1.81141	1.81717	1.81742	1.49699
892.598	5.31949	9.87967	5.22397	7.45133	5.67846		892.599	0.853505	5.1454	1.39989	2.08148	0.988665		122.6	2.61053	2.51403	2.8457	2.61949	2.36759		122.6	1.84003	1.79172	1.80951	1.81435	1.81557	1.49754
892.798	5.31753	9.88559	5.21814	7.46077	5.67119		892.799	0.85659	5.1377	1.39496	2.07825	0.990925		122.8	2.61087	2.51633	2.84203	2.62023	2.3567		122.8	1.84381	1.79823	1.81198	1.82118	1.82003	1.50907
892.998	5.30132	9.88633	5.21519	7.45053	5.66707		892.999	0.863001	5.14418	1.40642	2.08156	0.991613		123	2.61477	2.50995	2.84055	2.6199	2.34672		123	1.85483	1.79172	1.81077	1.82366	1.81976	1.50399
893.198	5.31996	9.89027	5.22993	7.45187	5.68443		893.199	0.856835	5.1465	1.40391	2.08378	0.982662		123.2	2.62176	2.51259	2.84516	2.62009	2.3544		123.2	1.84818	1.78641	1.80713	1.81838	1.81489	1.49737
893.398	5.32512	9.88791	5.2221	7.4588	5.67669		893.399	0.857651	5.14707	1.40133	2.07903	0.985791		123.4	2.62022	2.51617	2.84981	2.62426	2.3698		123.4	1.84632	1.7912	1.80931	1.81777	1.82361	1.5016
893.598	5.30621	9.87613	5.22348	7.45621	5.66944		893.599	0.859644	5.14684	1.40344	2.08269	1.00332		123.6	2.61567	2.51191	2.84664	2.62592	2.36629		123.6	1.84748	1.7974	1.80849	1.82373	1.82055	1.50462
893.798	5.31089	9.89166	5.23022	7.4591	5.67048		893.799	0.863592	5.14667	1.40525	2.08413	0.992458		123.8	2.61613	2.51278	2.84418	2.62251	2.35587		123.8	1.85489	1.79675	1.81286	1.82199	1.82567	1.50389
893.998	5.32802	9.89248	5.22909	7.45306	5.68124		893.999	0.8602	5.14702	1.40091	2.08592	0.982261		124	2.62536	2.51335	2.85757	2.62166	2.35982		124	1.84378	1.79906	1.80258	1.81842	1.82798	1.50372
894.198	5.31028	9.88435	5.22415	7.45611	5.68141		894.199	0.858892	5.15421	1.40098	2.08542	0.992184		124.2	2.62188	2.51531	2.85313	2.62441	2.36803		124.2	1.84561	1.79209	1.81299	1.82066	1.81918	1.4999
894.398	5.30794	9.88415	5.23045	7.46074	5.6701		894.399	0.855643	5.15222	1.4077	2.09	1.00418		124.4	2.61433	2.51394	2.84264	2.62468	2.36423		124.4	1.8502	1.79946	1.81549	1.82244	1.81653	1.50917
894.598	5.32179	9.89591	5.23288	7.46527	5.6762		894.599	0.861468	5.14878	1.40462	2.08511	0.989235		124.6	2.62313	2.5183	2.85668	2.62411	2.35515		124.6	1.85326	1.79972	1.81323	1.82415	1.82228	1.50958
894.798	5.31057	9.89214	5.23553	7.45766	5.67856		894.799	0.863314	5.15574	1.40579	2.09093	0.987936		124.8	2.62639	2.51697	2.85063	2.62768	2.35671		124.8	1.85475	1.79454	1.81221	1.82592	1.82472	1.50684
894.998	5.31372	9.89206	5.23477	7.46403	5.68428		894.999	0.862118	5.15776	1.40706	2.09225	0.993248		125	2.62104	2.51287	2.84832	2.62296	2.36266		125	1.85143	1.79047	1.8179	1.82429	1.81903	1.50307
895.198	5.32963	9.88633	5.23627	7.46544	5.68167		895.199	0.860745	5.15502	1.39834	2.09129	0.99718		125.2	2.61597	2.51802	2.85204	2.62658	2.37053		125.2	1.84588	1.80144	1.8147	1.81873	1.8251	1.50661
895.398	5.32393	9.8903	5.2381	7.47239	5.67467		895.399	0.860534	5.15366	1.40723	2.08518	0.994322		125.4	2.62536	2.51819	2.8556	2.62646	2.36018		125.4	1.86128	1.80155	1.81522	1.82653	1.82727	1.51043
895.598	5.31048	9.89575	5.2388	7.46738	5.67931		895.599	0.862784	5.16305	1.40972	2.09046	0.983708		125.6	2.62824	2.52058	2.85155	2.62919	2.35842		125.6	1.85958	1.79759	1.8129	1.83034	1.82825	1.50539
895.798	5.33058	9.89969	5.23664	7.46636	5.69003		895.799	0.86162	5.15878	1.40458	2.09415	0.994287		125.8	2.62614	2.52118	2.85744	2.62868	2.36765		125.8	1.85133	1.79848	1.82102	1.82363	1.82309	1.50764
895.998	5.32719	9.89256	5.24079	7.46083	5.67982		895.999	0.860271	5.15616	1.40623	2.08563	0.998905		126	2.62981	2.51995	2.85805	2.63047	2.373		126	1.85044	1.79403	1.8165	1.82216	1.82606	1.50648
896.198	5.31171	9.88365	5.24045	7.4647	5.68017		896.199	0.861984	5.16626	1.40759	2.09426	0.99386		126.2	2.61798	2.52211	2.85126	2.62758	2.36375		126.2	1.85478	1.80064	1.81672	1.82912	1.82587	1.50664
896.398	5.32984	9.90334	5.24785	7.46777	5.68488		896.399	0.860939	5.1623	1.40489	2.09772	0.99081		126.4	2.62866	2.52517	2.85913	2.62993	2.35635		126.4	1.85088	1.80313	1.81424	1.82982	1.82033	1.50735
896.598	5.33046	9.90233	5.25047	7.46665	5.68926		896.599	0.858967	5.16282	1.40457	2.09267	0.993646		126.6	2.63284	2.51889	2.8649	2.63447	2.36301		126.6	1.85591	1.79872	1.81576	1.8278	1.8282	1.5076
896.798	5.31634	9.89034	5.24841	7.46709	5.68609		896.799	0.863377	5.16398	1.40711	2.09368	1.0012		126.8	2.62055	2.52738	2.85192	2.63375	2.37343		126.8	1.85167	1.80131	1.82034	1.82796	1.82997	1.50774
896.998	5.32087	9.90276	5.25556	7.47427	5.67508		896.999	0.862358	5.16316	1.40634	2.09184	0.992734		127	2.61168	2.52225	2.85115	2.63473	2.36812		127	1.85521	1.80431	1.81629	1.82457	1.82049	1.50875
897.198	5.32286	9.90035	5.25459	7.47301	5.69001		897.199	0.860632	5.16015	1.40729	2.09652	0.990362		127.2	2.63236	2.52882	2.86737	2.63663	2.35976		127.2	1.86106	1.80843	1.81895	1.82912	1.83139	1.51036
897.398	5.31344	9.89636	5.24988	7.46151	5.69238		897.399	0.863293	5.16667	1.41188	2.10204	0.997729		127.4	2.63192	2.52119	2.85859	2.63302	2.36534		127.4	1.86124	1.79798	1.81691	1.83789	1.83019	1.50683
897.598	5.3242	9.90137	5.2537	7.46683	5.68801		897.599	0.866535	5.16683	1.40967	2.10234	1.00331		127.6	2.6256	2.53026	2.86171	2.63248	2.37651		127.6	1.85771	1.80138	1.81963	1.83118	1.82265	1.50572
897.798	5.32668	9.90532	5.25956	7.48142	5.68171		897.799	0.858131	5.16078	1.40493	2.0944	0.994546		127.8	2.62264	2.52731	2.86401	2.63979	2.37433		127.8	1.8574	1.80636	1.82407	1.82889	1.82882	1.5142
897.998	5.31843	9.90577	5.25226	7.47811	5.6875		897.999	0.865758	5.17583	1.41112	2.10207	0.989478		128	2.62206	2.52185	2.85799	2.63567	2.36318		128	1.8687	1.80765	1.82027	1.83146	1.82742	1.50974
898.198	5.32662	9.90137	5.2642	7.47771	5.69817		898.199	0.864357	5.17631	1.40776	2.10553	0.996101		128.2	2.63146	2.51952	2.86465	2.63958	2.36978		128.2	1.85983	1.79998	1.81623	1.83247	1.83146	1.50234
898.398	5.32986	9.89388	5.25852	7.47616	5.69121		898.399	0.85886	5.17468	1.40287	2.10048	1.00108		128.4	2.63866	2.53068	2.86858	2.64026	2.37898		128.4	1.85328	1.807	1.82206	1.82936	1.83855	1.5122
898.598	5.31778	9.89439	5.25721	7.47456	5.68702		898.599	0.864915	5.17255	1.4081	2.09604	1.00014		128.6	2.62964	2.53116	2.86527	2.64027	2.37097		128.6	1.86262	1.81159	1.82638	1.83033	1.8375	1.50972
898.798	5.31873	9.90827	5.25949	7.48467	5.69194		898.799	0.868051	5.175	1.41157	2.09997	0.988455		128.8	2.63034	2.5282	2.86824	2.64037	2.36426		128.8	1.86489	1.81063	1.82397	1.83073	1.82776	1.51479
898.998	5.33477	9.90982	5.26334	7.48108	5.70081		898.999	0.860386	5.17496	1.40791	2.1017	0.995123		129	2.63463	2.52388	2.87102	2.63884	2.36861		129	1.86377	1.80591	1.822	1.83604	1.83118	1.51546
899.198	5.32675	9.90135	5.26131	7.47821	5.69272		899.199	0.862128	5.17554	1.4031	2.1011	1.0078		129.2	2.64132	2.53024	2.86711	2.64739	2.37525		129.2	1.86335	1.80323	1.83118	1.83255	1.83464	1.51072
899.398	5.31153	9.90032	5.26958	7.48128	5.68875		899.399	0.868087	5.17243	1.40996	2.09707	1.00213		129.4	2.62292	2.53258	2.86038	2.63895	2.37565		129.4	1.85933	1.80942	1.82215	1.83274	1.83428	1.51486
899.598	5.33361	9.91368	5.26903	7.48868	5.68435		899.599	0.86576	5.17366	1.40914	2.10193	0.990152		129.6	2.63088	2.52869	2.87431	2.64548	2.36856		129.6	1.85739	1.81401	1.8225	1.83961	1.83584	1.51764
899.798	5.3249	9.90885	5.26798	7.47887	5.70085		899.799	0.862191	5.1825	1.41301	2.10661	0.994286		129.8	2.63119	2.52883	2.86317	2.6454	2.36374		129.8	1.86343	1.80205	1.82705	1.83584	1.83209	1.51567
899.998	5.32635	9.90056	5.26507	7.47969	5.69919		899.999	0.86322	5.18331	1.40998	2.10755	0.999544		130	2.63907	2.53118	2.86356	2.64452	2.37574		130	1.86182	1.80676	1.82875	1.8342	1.83674	1.51074
900.198	5.33359	9.91259	5.27298	7.49007	5.69334		900.199	0.866412	5.1792	1.40795	2.09937	1.00311		130.2	2.63109	2.53445	2.87211	2.64414	2.38111		130.2	1.85795	1.80884	1.82872	1.82885	1.83364	1.51743
900.398	5.32705	9.90937	5.27204	7.48559	5.68417		900.399	0.865783	5.17145	1.41372	2.09883	0.991749		130.4	2.63046	2.53332	2.86797	2.64344	2.37489		130.4	1.86454	1.81264	1.82818	1.83636	1.83466	1.51862
900.598	5.31944	9.91329	5.271	7.49186	5.69507		900.599	0.865371	5.18714	1.41033	2.10693	0.994842		130.6	2.63597	2.53363	2.86461	2.64639	2.36976		130.6	1.86106	1.80739	1.82955	1.8381	1.83463	1.51516
900.798	5.34265	9.91897	5.283	7.49219	5.70598		900.799	0.863722	5.18198	1.40713	2.10642	1.00275		130.8	2.64059	2.52991	2.87504	2.64659	2.37547		130.8	1.86385	1.81004	1.82382	1.83492	1.83816	1.5097
900.998	5.33296	9.90446	5.27651	7.4856	5.68591		900.999	0.863072	5.17828	1.41143	2.10455	1.0013		131	2.64826	2.53933	2.87385	2.64379	2.3859		131	1.86128	1.80824	1.82384	1.83744	1.83589	1.51706
901.198	5.31436	9.90536	5.28057	7.4886	5.68796		901.199	0.862523	5.18721	1.41386	2.09929	1.0032		131.2	2.62526	2.53384	2.8678	2.64867	2.37948		131.2	1.86886	1.81158	1.82986	1.8404	1.83675	1.52017
901.398	5.33359	9.91346	5.28562	7.49329	5.68913		901.399	0.868809	5.18701	1.41157	2.10627	0.994254		131.4	2.64023	2.53445	2.87245	2.65216	2.37007		131.4	1.86676	1.81352	1.82847	1.83937	1.83621	1.51598
901.598	5.34082	9.91311	5.28432	7.48918	5.70291		901.599	0.86982	5.18385	1.41139	2.11066	0.999464		131.6	2.64674	2.53114	2.87988	2.65242	2.3795		131.6	1.86656	1.81028	1.82863	1.84027	1.83675	1.51425
901.798	5.32923	9.9028	5.28046	7.49137	5.69828		901.799	0.8636	5.18727	1.4125	2.11142	1.00911		131.8	2.6412	2.53663	2.87145	2.65149	2.38575		131.8	1.86952	1.81042	1.83097	1.83847	1.83229	1.52157
901.998	5.33656	9.91279	5.28723	7.50026	5.69499		901.999	0.862968	5.18135	1.41287	2.10363	1.00261		132	2.62726	2.5367	2.87172	2.64897	2.38214		132	1.8639	1.81697	1.82644	1.83173	1.83441	1.51568
902.198	5.335	9.91824	5.28491	7.50002	5.69941		902.199	0.86538	5.18427	1.41372	2.10491	0.992826		132.2	2.64089	2.53616	2.87685	2.6522	2.37761		132.2	1.87111	1.81948	1.82884	1.84081	1.83494	1.5195
902.398	5.31866	9.9165	5.28179	7.49113	5.69861		902.399	0.867892	5.18951	1.41342	2.11406	0.999849		132.4	2.64397	2.53705	2.87448	2.65297	2.37921		132.4	1.87267	1.80799	1.83218	1.83733	1.84383	1.51046
902.598	5.33574	9.91796	5.29082	7.49782	5.70475		902.599	0.868915	5.18992	1.4085	2.11302	1.00978		132.6	2.6404	2.53841	2.87712	2.6522	2.38876		132.6	1.869	1.81002	1.8301	1.83609	1.83443	1.51582
902.798	5.33332	9.92333	5.29111	7.49767	5.69749		902.799	0.863673	5.19328	1.40678	2.10519	1.00247		132.8	2.64082	2.5442	2.88077	2.65057	2.38513		132.8	1.86642	1.81914	1.82845	1.83322	1.84271	1.52356
902.998	5.32007	9.91564	5.28523	7.49806	5.70379		902.999	0.863548	5.19285	1.41635	2.10916	0.994531		133	2.63923	2.53821	2.87763	2.6516	2.37448		133	1.87663	1.81826	1.83193	1.83681	1.839	1.51974
903.198	5.33405	9.92058	5.29343	7.50057	5.70625		903.199	0.86838	5.19511	1.41776	2.11934	0.997764		133.2	2.64503	2.53619	2.87713	2.65479	2.38002		133.2	1.87212	1.8111	1.83312	1.84263	1.84411	1.51513
903.398	5.34201	9.9173	5.29104	7.49667	5.71218		903.399	0.864457	5.19633	1.40993	2.11147	1.01		133.4	2.65269	2.54034	2.88429	2.65282	2.39191		133.4	1.86914	1.81675	1.83634	1.83841	1.84081	1.51853
903.598	5.32951	9.91085	5.29166	7.49834	5.69987		903.599	0.871248	5.19141	1.40902	2.11563	0.998501		133.6	2.63847	2.54169	2.88027	2.65258	2.3843		133.6	1.87498	1.82225	1.8314	1.84731	1.84266	1.52325
903.798	5.32944	9.92218	5.29772	7.50284	5.70097		903.799	0.87682	5.1964	1.41444	2.11697	0.994533		133.8	2.6371	2.53823	2.87474	2.65793	2.38085		133.8	1.86917	1.81971	1.83046	1.84326	1.83782	1.51887
903.998	5.33996	9.92214	5.2956	7.50576	5.71522		903.999	0.866544	5.19783	1.4093	2.11682	1.00029		134	2.64645	2.54013	2.88141	2.6527	2.37994		134	1.87028	1.81967	1.83081	1.84191	1.84439	1.51938
904.198	5.33084	9.91456	5.29637	7.49859	5.70953		904.199	0.865819	5.19481	1.40917	2.11594	1.01029		134.2	2.64888	2.54263	2.88736	2.66018	2.38901		134.2	1.87956	1.81243	1.83261	1.84744	1.84809	1.51774
904.398	5.33356	9.92106	5.29896	7.50366	5.70188		904.399	0.871554	5.19903	1.41751	2.1156	1.0051		134.4	2.64024	2.54302	2.88115	2.65765	2.39166		134.4	1.87083	1.82029	1.83512	1.84638	1.84967	1.52217
904.598	5.34129	9.92903	5.30035	7.50298	5.70553		904.599	0.868548	5.1977	1.41503	2.11602	0.995245		134.6	2.63703	2.54293	2.88598	2.65802	2.37932		134.6	1.8746	1.8257	1.83129	1.84789	1.83977	1.52329
904.798	5.33702	9.92978	5.29804	7.50341	5.71007		904.799	0.864569	5.19902	1.41038	2.11364	0.996982		134.8	2.64348	2.54563	2.87921	2.6557	2.37951		134.8	1.87935	1.81863	1.83481	1.84974	1.84689	1.52796
904.998	5.33191	9.91903	5.30244	7.50333	5.7085		904.999	0.871063	5.20289	1.41316	2.12003	1.01237		135	2.64792	2.53836	2.87847	2.65922	2.38423		135	1.87581	1.80857	1.84311	1.84856	1.84749	1.51927
905.198	5.34779	9.92292	5.30204	7.50317	5.71443		905.199	0.871288	5.19653	1.41004	2.11593	1.00241		135.2	2.64827	2.55098	2.8872	2.65632	2.39083		135.2	1.87646	1.81861	1.83658	1.84389	1.84319	1.51934
905.398	5.3383	9.92173	5.30234	7.50401	5.70655		905.399	0.870798	5.19785	1.41385	2.11968	0.994837		135.4	2.64015	2.54565	2.88598	2.65848	2.38522		135.4	1.87889	1.82088	1.83767	1.84439	1.8483	1.52228
905.598	5.32801	9.92521	5.30559	7.50602	5.71843		905.599	0.86843	5.20712	1.41262	2.12481	1.00989		135.6	2.64273	2.54745	2.88489	2.66042	2.38027		135.6	1.88071	1.81725	1.83896	1.85174	1.84527	1.52112
905.798	5.35513	9.93106	5.31261	7.50763	5.71645		905.799	0.871666	5.20398	1.41363	2.12565	1.00624		135.8	2.65461	2.54346	2.8922	2.66369	2.38242		135.8	1.87569	1.82229	1.83664	1.84346	1.84819	1.51898
905.998	5.34662	9.92338	5.30509	7.51213	5.71327		905.999	0.87061	5.20623	1.417	2.11438	1.0008		136	2.65536	2.54596	2.89292	2.66034	2.3946		136	1.87528	1.8132	1.8383	1.84949	1.84693	1.51922
906.198	5.3248	9.92289	5.3124	7.51056	5.70104		906.199	0.871344	5.21192	1.41843	2.12143	0.999364		136.2	2.64038	2.54485	2.8819	2.66363	2.38978		136.2	1.87921	1.82606	1.83969	1.8536	1.84672	1.52411
906.398	5.3387	9.9292	5.31596	7.5163	5.70665		906.399	0.870734	5.21332	1.41596	2.1267	1.0056		136.4	2.64806	2.54515	2.89018	2.66102	2.38145		136.4	1.88378	1.82442	1.83895	1.8493	1.84093	1.52508
906.598	5.35026	9.93451	5.3168	7.51155	5.71544		906.599	0.871636	5.21416	1.41075	2.11827	1.00973		136.6	2.65392	2.54782	2.89318	2.66867	2.38759		136.6	1.88229	1.82127	1.83897	1.85378	1.84987	1.52291
906.798	5.33318	9.92634	5.31689	7.51216	5.71261		906.799	0.874463	5.20757	1.416	2.12326	1.00824		136.8	2.65471	2.54382	2.88977	2.66552	2.39556		136.8	1.87992	1.81965	1.84331	1.85178	1.8535	1.52434
906.998	5.34217	9.92805	5.31693	7.51346	5.71023		906.999	0.871925	5.21115	1.41976	2.1225	0.997039		137	2.64106	2.54998	2.88989	2.66537	2.38766		137	1.87857	1.82889	1.84269	1.85162	1.84721	1.5276
907.198	5.34086	9.93167	5.31219	7.5101	5.71313		907.199	0.867377	5.20835	1.41899	2.12582	1.00024		137.2	2.64838	2.54952	2.89253	2.6741	2.38799		137.2	1.88543	1.82888	1.83945	1.8555	1.84338	1.52922
907.398	5.3345	9.93135	5.31822	7.51871	5.71993		907.399	0.870636	5.21405	1.41863	2.1249	1.01464		137.4	2.65402	2.5475	2.89122	2.66471	2.3878		137.4	1.88744	1.81977	1.84852	1.85523	1.85342	1.52882
907.598	5.34312	9.92962	5.31937	7.51495	5.72205		907.599	0.874228	5.21009	1.42101	2.12669	1.01403		137.6	2.64717	2.55118	2.892	2.66419	2.39791		137.6	1.87784	1.8254	1.84131	1.84674	1.85298	1.52283
907.798	5.35117	9.93113	5.31909	7.51483	5.71231		907.799	0.873622	5.20547	1.41587	2.12203	0.998111		137.8	2.65548	2.55481	2.89741	2.66521	2.40163		137.8	1.87904	1.83067	1.83883	1.85562	1.84631	1.52831
907.998	5.32886	9.92447	5.31832	7.51565	5.71437		907.999	0.874313	5.21688	1.42037	2.13468	1.00372		138	2.64475	2.54717	2.88814	2.66839	2.38744		138	1.89013	1.82766	1.84696	1.85434	1.85382	1.52777
908.198	5.34274	9.93319	5.32782	7.5139	5.72151		908.199	0.875135	5.21452	1.41594	2.13227	1.01011		138.2	2.65627	2.55128	2.89372	2.66898	2.38587		138.2	1.88486	1.82911	1.8447	1.85502	1.85021	1.52106
908.398	5.35162	9.93625	5.32501	7.51826	5.72246		908.399	0.871079	5.21363	1.41681	2.12272	1.01235		138.4	2.66077	2.54742	2.90184	2.67247	2.39896		138.4	1.8804	1.82815	1.84571	1.85568	1.85294	1.53019
908.598	5.33772	9.93087	5.31877	7.51829	5.7108		908.599	0.869321	5.21526	1.41737	2.12614	1.00409		138.6	2.65285	2.55219	2.90405	2.66847	2.39471		138.6	1.88725	1.8296	1.84443	1.85263	1.85742	1.52889
908.798	5.34043	9.9383	5.32357	7.52415	5.71145		908.799	0.870082	5.22072	1.4238	2.12948	1.00116		138.8	2.6432	2.55383	2.88884	2.66943	2.39756		138.8	1.88286	1.83225	1.84131	1.84924	1.84644	1.52702
908.998	5.35032	9.93798	5.33486	7.52518	5.72586		908.999	0.864196	5.21889	1.41072	2.12836	1.01152		139	2.65224	2.55273	2.90111	2.67189	2.38857		139	1.88221	1.83259	1.84288	1.85442	1.85675	1.53073
909.198	5.34113	9.9332	5.32743	7.5211	5.71676		909.199	0.871647	5.21863	1.41256	2.13074	1.0131		139.2	2.66228	2.55063	2.90104	2.67411	2.39436		139.2	1.8886	1.82681	1.84779	1.85808	1.86051	1.53066
909.398	5.34261	9.92548	5.33483	7.52234	5.71913		909.399	0.87606	5.22102	1.4209	2.12879	1.00959		139.4	2.65145	2.55202	2.89493	2.67065	2.40366		139.4	1.8796	1.83251	1.84568	1.85612	1.85064	1.53394
909.598	5.35004	9.94214	5.32851	7.52422	5.71976		909.599	0.874296	5.21847	1.41649	2.13073	0.998862		139.6	2.64921	2.55421	2.89517	2.67329	2.39424		139.6	1.8892	1.83503	1.84528	1.85615	1.85891	1.53262
909.798	5.34402	9.94182	5.33363	7.52276	5.71956		909.799	0.870388	5.22704	1.41936	2.13468	1.00725		139.8	2.65457	2.55853	2.89941	2.66931	2.39332		139.8	1.89247	1.82764	1.84634	1.86403	1.85846	1.53293
909.998	5.3458	9.93261	5.33589	7.53059	5.72949		909.999	0.874455	5.22077	1.42255	2.13098	1.01936		140	2.66001	2.55508	2.89852	2.6726	2.39188		140	1.89391	1.82452	1.85384	1.85848	1.85807	1.52903
910.198	5.3516	9.94082	5.33596	7.52588	5.71573		910.199	0.871591	5.22086	1.42049	2.13091	1.00673		140.2	2.65704	2.55706	2.90275	2.67545	2.40597		140.2	1.87943	1.83789	1.84387	1.85535	1.85595	1.53221
910.398	5.3512	9.93953	5.33843	7.52322	5.71118		910.399	0.873333	5.22085	1.42108	2.13273	1.00407		140.4	2.658	2.56155	2.90268	2.67309	2.39523		140.4	1.89816	1.83489	1.84649	1.85634	1.85532	1.5346
910.598	5.33625	9.93931	5.34151	7.52184	5.72648		910.599	0.877079	5.22758	1.4161	2.13274	1.00813		140.6	2.64774	2.55059	2.90126	2.67449	2.39047		140.6	1.89867	1.82519	1.84815	1.8604	1.85521	1.5291
910.798	5.36281	9.94591	5.34258	7.52783	5.73314		910.799	0.873795	5.22689	1.41846	2.13366	1.00921		140.8	2.66129	2.55328	2.90337	2.67467	2.39763		140.8	1.88619	1.83024	1.84601	1.85637	1.8579	1.52911
910.998	5.35403	9.93167	5.34143	7.52521	5.72116		910.999	0.872898	5.22287	1.4207	2.12962	1.01189		141	2.66596	2.55948	2.90537	2.67903	2.40508		141	1.88268	1.83946	1.85013	1.8558	1.86313	1.5339
911.198	5.33601	9.92897	5.33763	7.52793	5.71152		911.199	0.87472	5.22952	1.41904	2.13292	1.00259		141.2	2.65204	2.55785	2.89754	2.67709	2.40512		141.2	1.89636	1.83358	1.85057	1.86001	1.85442	1.53447
911.398	5.35211	9.94451	5.34374	7.5326	5.72863		911.399	0.876102	5.23353	1.41747	2.1362	0.998767		141.4	2.65464	2.55913	2.90349	2.68173	2.39329		141.4	1.89037	1.83171	1.85275	1.85781	1.85844	1.53261
911.598	5.3568	9.9466	5.34223	7.53008	5.72908		911.599	0.874417	5.23044	1.42224	2.13609	1.01481		141.6	2.66607	2.56028	2.91204	2.67635	2.39601		141.6	1.89252	1.83009	1.85055	1.85904	1.85913	1.5361
911.798	5.33896	9.93192	5.34602	7.5243	5.72558		911.799	0.876243	5.23275	1.42297	2.13939	1.00842		141.8	2.66134	2.56523	2.90192	2.68449	2.40214		141.8	1.8895	1.83342	1.8527	1.8575	1.86038	1.52877
911.998	5.3545	9.94352	5.35145	7.53742	5.71788		911.999	0.875794	5.23031	1.42164	2.13813	0.996326		142	2.65129	2.56023	2.90246	2.68059	2.40629		142	1.89252	1.84288	1.85298	1.86311	1.85372	1.53645
912.198	5.34783	9.94277	5.34619	7.53738	5.72096		912.199	0.873636	5.23635	1.42052	2.13545	1.00546		142.2	2.65547	2.55915	2.90604	2.68303	2.39685		142.2	1.89428	1.83473	1.852	1.86315	1.8593	1.53499
912.398	5.33906	9.94259	5.35001	7.53619	5.72792		912.399	0.879145	5.23622	1.42197	2.13909	1.02099		142.4	2.66275	2.56485	2.91097	2.67641	2.39172		142.4	1.89695	1.82914	1.8531	1.86365	1.86274	1.52871
912.598	5.35823	9.94735	5.35108	7.53424	5.73029		912.599	0.877949	5.23056	1.42411	2.1389	1.01232		142.6	2.66719	2.56254	2.91035	2.67863	2.40402		142.6	1.88584	1.83694	1.85263	1.85716	1.8586	1.53601
912.798	5.34788	9.94914	5.35133	7.53648	5.72683		912.799	0.875405	5.23077	1.42224	2.13527	1.00564		142.8	2.66184	2.56046	2.91152	2.68243	2.40575		142.8	1.89512	1.84336	1.8498	1.8642	1.85981	1.5416
912.998	5.34199	9.94322	5.35247	7.54101	5.72689		912.999	0.873717	5.23426	1.42394	2.13844	1.00947		143	2.66274	2.56138	2.90924	2.68123	2.40087		143	1.89759	1.83692	1.85359	1.86337	1.86168	1.53293
913.198	5.34929	9.94462	5.35886	7.53397	5.73811		913.199	0.877502	5.23964	1.4193	2.14065	1.02074		143.2	2.6674	2.56092	2.91189	2.68352	2.39848		143.2	1.89607	1.8302	1.85119	1.86703	1.85577	1.53374
913.398	5.36772	9.94767	5.35663	7.52946	5.73035		913.399	0.871655	5.23098	1.42135	2.13813	1.01656		143.4	2.67626	2.55985	2.9155	2.67944	2.41011		143.4	1.89637	1.84317	1.8551	1.85814	1.86649	1.53665
913.598	5.34473	9.94486	5.35378	7.53755	5.72464		913.599	0.879998	5.23802	1.41943	2.1378	1.00678		143.6	2.66742	2.56236	2.91618	2.68325	2.41066		143.6	1.89589	1.83884	1.85438	1.86815	1.86163	1.5329
913.798	5.3459	9.95283	5.36047	7.54228	5.7327		913.799	0.881362	5.24403	1.42288	2.14461	1.00705		143.8	2.65412	2.56736	2.9002	2.68369	2.40156		143.8	1.8984	1.84224	1.85313	1.86397	1.85809	1.53728
913.998	5.36018	9.95398	5.35706	7.5399	5.73735		913.999	0.872966	5.23713	1.41578	2.14561	1.01267		144	2.6653	2.56829	2.91651	2.69078	2.401		144	1.89446	1.83854	1.85251	1.86689	1.86935	1.53628
914.198	5.35048	9.94885	5.36234	7.54136	5.7346		914.199	0.881626	5.23811	1.41833	2.13693	1.01698		144.2	2.67592	2.55767	2.91276	2.68353	2.40487		144.2	1.89662	1.83715	1.86416	1.86755	1.86907	1.53909
914.398	5.34218	9.94525	5.36038	7.54133	5.72845		914.399	0.884435	5.24222	1.42175	2.14598	1.00458		144.4	2.6634	2.56579	2.9066	2.68443	2.41074		144.4	1.89935	1.84029	1.86132	1.8683	1.86171	1.53869
914.598	5.35775	9.95617	5.36306	7.55162	5.7294		914.599	0.880376	5.24187	1.4226	2.14667	1.00409		144.6	2.65703	2.57029	2.91298	2.68236	2.41095		144.6	1.90055	1.84553	1.85377	1.86515	1.8611	1.54086
914.798	5.35363	9.9493	5.36505	7.54423	5.73854		914.799	0.881284	5.2389	1.41971	2.14323	1.01943		144.8	2.6626	2.56557	2.91458	2.68746	2.39954		144.8	1.90576	1.83795	1.85937	1.86719	1.86438	1.53769
914.998	5.35037	9.94514	5.36793	7.53832	5.73817		914.999	0.880622	5.24376	1.42229	2.14859	1.01966		145	2.6705	2.56503	2.91603	2.68753	2.39821		145	1.89412	1.83824	1.85864	1.86364	1.86752	1.53733
915.198	5.35879	9.95666	5.36424	7.54429	5.73854		915.199	0.876692	5.2436	1.42209	2.14465	1.00417		145.2	2.66245	2.56591	2.92142	2.68358	2.40764		145.2	1.8934	1.84756	1.86017	1.86571	1.86036	1.54281
915.398	5.35436	9.94674	5.36482	7.54673	5.72955		915.399	0.881618	5.2442	1.42154	2.14743	1.00868		145.4	2.66159	2.57014	2.91602	2.68552	2.40697		145.4	1.90532	1.84465	1.86048	1.86853	1.8667	1.54104
915.598	5.34676	9.95485	5.36806	7.54638	5.73699		915.599	0.877163	5.2512	1.42533	2.14779	1.01557		145.6	2.66134	2.56386	2.91098	2.68724	2.40484		145.6	1.90412	1.83962	1.85631	1.86759	1.86378	1.53729
915.798	5.3647	9.95488	5.36983	7.54839	5.73995		915.799	0.880715	5.24798	1.41915	2.14601	1.02117		145.8	2.67066	2.56523	2.92114	2.69273	2.40486		145.8	1.90066	1.84089	1.86101	1.86475	1.87028	1.53725
915.998	5.36502	9.95748	5.3705	7.5462	5.73404		915.999	0.880936	5.24276	1.42081	2.1462	1.00921		146	2.68319	2.57031	2.92036	2.6916	2.41369		146	1.89965	1.84418	1.85789	1.86847	1.86839	1.54409
916.198	5.34782	9.94169	5.37807	7.54179	5.73099		916.199	0.880027	5.25505	1.4262	2.15747	1.01211		146.2	2.66464	2.56826	2.91268	2.68906	2.41305		146.2	1.90532	1.85188	1.85543	1.87217	1.86322	1.54316
916.398	5.36522	9.96321	5.37569	7.54475	5.7436		916.399	0.884435	5.25234	1.4214	2.151	1.01193		146.4	2.66401	2.5732	2.91844	2.69227	2.40282		146.4	1.90683	1.84504	1.85669	1.86759	1.87072	1.53786
916.598	5.37261	9.96024	5.38069	7.55101	5.74494		916.599	0.880431	5.24598	1.41921	2.14702	1.01834		146.6	2.67682	2.5731	2.92517	2.69085	2.40375		146.6	1.90026	1.84696	1.85791	1.87025	1.87419	1.54308
916.798	5.34977	9.9507	5.37649	7.54597	5.73595		916.799	0.882843	5.25298	1.42696	2.14828	1.01939		146.8	2.67491	2.575	2.92163	2.68999	2.40902		146.8	1.90247	1.84409	1.85758	1.87161	1.87032	1.5374
916.998	5.35408	9.9581	5.37831	7.55104	5.73302		916.999	0.882183	5.25215	1.42428	2.15238	1.00109		147	2.66399	2.57579	2.91424	2.69502	2.41634		147	1.90372	1.85525	1.85685	1.87203	1.87068	1.54511
917.198	5.35936	9.96086	5.37432	7.55501	5.73459		917.199	0.881286	5.24982	1.42134	2.15205	1.01372		147.2	2.67017	2.56954	2.91733	2.69215	2.40971		147.2	1.90021	1.84805	1.86067	1.87004	1.86893	1.54275
917.398	5.35632	9.95921	5.38401	7.55094	5.74652		917.399	0.878959	5.25477	1.42692	2.15283	1.01727		147.4	2.67182	2.57604	2.92375	2.69187	2.40207		147.4	1.90836	1.84365	1.86003	1.87516	1.87074	1.53663
917.598	5.36041	9.95274	5.38508	7.54763	5.7495		917.599	0.878899	5.2536	1.42418	2.14989	1.01558		147.6	2.67716	2.56881	2.92655	2.69166	2.40807		147.6	1.89792	1.84393	1.86032	1.87052	1.86722	1.53792
917.798	5.36092	9.96072	5.38005	7.55355	5.73772		917.799	0.876446	5.24815	1.42723	2.15016	1.00831		147.8	2.66918	2.57559	2.92377	2.69408	2.41494		147.8	1.90158	1.85514	1.85844	1.87128	1.86661	1.54762
917.998	5.34749	9.95682	5.37862	7.54659	5.73469		917.999	0.880397	5.25975	1.42436	2.15386	1.0121		148	2.6698	2.57384	2.91905	2.6994	2.41088		148	1.90827	1.84799	1.86472	1.87286	1.87351	1.54987
918.198	5.36217	9.9557	5.38984	7.55474	5.74604		918.199	0.882427	5.25688	1.42522	2.1583	1.02301		148.2	2.66924	2.57427	2.92355	2.69612	2.41068		148.2	1.9072	1.8404	1.86605	1.87319	1.86828	1.5419
918.398	5.36921	9.96347	5.38833	7.55212	5.74436		918.399	0.878632	5.25716	1.42191	2.15081	1.01769		148.4	2.67762	2.57295	2.92862	2.6988	2.41336		148.4	1.90197	1.85429	1.86539	1.86639	1.872	1.54682
918.598	5.35626	9.95201	5.3835	7.55534	5.73871		918.599	0.881165	5.24943	1.42839	2.15308	1.00896		148.6	2.67826	2.5752	2.92306	2.69944	2.42305		148.6	1.9052	1.84997	1.86586	1.87652	1.87549	1.54682
918.798	5.3553	9.96023	5.38608	7.56335	5.73737		918.799	0.881017	5.26473	1.42345	2.15888	1.01092		148.8	2.6706	2.57209	2.92201	2.69553	2.4127		148.8	1.90579	1.84916	1.86623	1.87459	1.86894	1.54362
918.998	5.36747	9.96341	5.39045	7.56396	5.74601		918.999	0.880118	5.26328	1.42002	2.15326	1.01879		149	2.6755	2.57955	2.9333	2.69524	2.40783		149	1.90605	1.85124	1.86397	1.87465	1.8714	1.54042
919.198	5.35625	9.956	5.39689	7.55424	5.74995		919.199	0.878373	5.26295	1.42159	2.15323	1.0247		149.2	2.68134	2.57439	2.92932	2.69932	2.41147		149.2	1.9092	1.84571	1.86888	1.86788	1.87608	1.54413
919.398	5.35429	9.95483	5.38711	7.55642	5.74418		919.399	0.88365	5.26377	1.42524	2.1598	1.01294		149.4	2.67612	2.58081	2.92417	2.70149	2.42193		149.4	1.90669	1.85475	1.86858	1.87398	1.87374	1.54349
919.598	5.36505	9.97507	5.38885	7.55978	5.74543		919.599	0.885616	5.26096	1.42612	2.15769	1.00721		149.6	2.66902	2.57734	2.93022	2.69782	2.4139		149.6	1.90884	1.8557	1.86305	1.87754	1.86973	1.54935
919.798	5.36456	9.96595	5.38896	7.5575	5.75392		919.799	0.883461	5.2667	1.42358	2.15906	1.02576		149.8	2.67535	2.5773	2.92765	2.69858	2.40725		149.8	1.91302	1.84663	1.86089	1.87733	1.8757	1.54607
919.998	5.3568	9.96068	5.39613	7.56472	5.75503		919.999	0.883165	5.26568	1.43049	2.15975	1.02424		150	2.68152	2.5743	2.92768	2.69575	2.41102		150	1.90927	1.84475	1.87149	1.87343	1.87698	1.54734
920.198	5.37651	9.96432	5.40142	7.55989	5.75521		920.199	0.883618	5.2623	1.42751	2.16151	1.00923		150.2	2.67575	2.57814	2.93605	2.70052	2.42082		150.2	1.90645	1.86163	1.86557	1.87154	1.87331	1.55233
920.398	5.36055	9.96168	5.39336	7.56467	5.7439		920.399	0.887488	5.26182	1.43136	2.15935	1.01252		150.4	2.67529	2.57834	2.92856	2.69559	2.41768		150.4	1.91719	1.85677	1.86527	1.88292	1.8711	1.55104
920.598	5.35495	9.96962	5.40246	7.56501	5.74887		920.599	0.883553	5.27267	1.43088	2.16153	1.02512		150.6	2.67273	2.5772	2.923	2.69759	2.40752		150.6	1.91853	1.84695	1.86741	1.87493	1.88122	1.54315
920.798	5.37321	9.96841	5.40134	7.56438	5.75171		920.799	0.886282	5.26641	1.4317	2.15671	1.02414		150.8	2.68308	2.57459	2.93753	2.70386	2.40526		150.8	1.90168	1.85024	1.86688	1.87537	1.87188	1.54642
920.998	5.36919	9.96067	5.39903	7.56374	5.74955		920.999	0.88298	5.25902	1.42649	2.15638	1.0178		151	2.68412	2.57613	2.93251	2.70783	2.42366		151	1.90778	1.86081	1.86597	1.87833	1.87374	1.54956
921.198	5.34911	9.96152	5.39856	7.56005	5.74455		921.199	0.885813	5.27547	1.43028	2.16141	1.01243		151.2	2.67351	2.58444	2.92431	2.7015	2.41918		151.2	1.92155	1.85773	1.86613	1.88728	1.87632	1.54902
921.398	5.36593	9.976	5.4059	7.56111	5.74638		921.399	0.884242	5.27283	1.42224	2.16039	1.01783		151.4	2.67114	2.58218	2.92878	2.70561	2.4112		151.4	1.91527	1.85164	1.86549	1.88088	1.87666	1.54938
921.598	5.37378	9.97093	5.40698	7.56946	5.7609		921.599	0.877931	5.26598	1.42191	2.16068	1.02619		151.6	2.68294	2.58375	2.93728	2.70275	2.4103		151.6	1.91399	1.85278	1.86748	1.87536	1.87845	1.54921
921.798	5.36265	9.9586	5.40584	7.56331	5.75193		921.799	0.883627	5.27298	1.43309	2.15699	1.01703		151.8	2.68832	2.5797	2.93301	2.70508	2.41694		151.8	1.90877	1.8522	1.87232	1.88342	1.87841	1.54723
921.998	5.36653	9.9638	5.40675	7.56905	5.74977		921.999	0.887923	5.27164	1.43071	2.16573	1.01222		152	2.67591	2.58753	2.92891	2.70482	2.42497		152	1.91192	1.86194	1.8695	1.87689	1.87353	1.55472
922.198	5.369	9.9711	5.40619	7.5726	5.75037		922.199	0.881164	5.27419	1.42649	2.15931	1.01776		152.2	2.67888	2.58051	2.93035	2.7042	2.41757		152.2	1.91638	1.85829	1.86773	1.88187	1.88188	1.55354
922.398	5.36103	9.9698	5.41232	7.56664	5.75592		922.399	0.886089	5.27278	1.43217	2.16347	1.02502		152.4	2.68344	2.58276	2.93934	2.70376	2.40932		152.4	1.91506	1.84951	1.87129	1.88075	1.88176	1.5485
922.598	5.37512	9.96906	5.41056	7.56761	5.76648		922.599	0.884145	5.26873	1.4304	2.16344	1.01551		152.6	2.6831	2.5814	2.93489	2.70714	2.41638		152.6	1.90601	1.85046	1.87305	1.8797	1.87935	1.55017
922.798	5.36594	9.97165	5.41074	7.57185	5.7519		922.799	0.887603	5.27156	1.43254	2.16304	1.01392		152.8	2.6823	2.58735	2.93868	2.70753	2.42652		152.8	1.91586	1.86239	1.86827	1.87802	1.87581	1.55569
922.998	5.35955	9.96808	5.40451	7.57287	5.74616		922.999	0.890034	5.28015	1.42982	2.16374	1.02369		153	2.68218	2.58798	2.9376	2.7076	2.41914		153	1.92341	1.85198	1.8742	1.88581	1.8823	1.55265
923.198	5.3682	9.98016	5.41674	7.56855	5.75575		923.199	0.886268	5.27001	1.43165	2.16324	1.02291		153.2	2.68219	2.58591	2.93354	2.70629	2.41575		153.2	1.9154	1.852	1.87015	1.88352	1.88195	1.54676
923.398	5.37868	9.97785	5.41696	7.57242	5.75799		923.399	0.88354	5.27336	1.42772	2.1625	1.01463		153.4	2.69076	2.58587	2.94035	2.71366	2.41939		153.4	1.9096	1.85552	1.86782	1.87761	1.88097	1.55012
923.598	5.36415	9.96476	5.41116	7.56481	5.74383		923.599	0.887147	5.27643	1.43182	2.17109	1.01922		153.6	2.68984	2.58431	2.93945	2.70933	2.42784		153.6	1.91671	1.86273	1.872	1.88313	1.88018	1.554
923.798	5.36403	9.97734	5.42107	7.57551	5.74798		923.799	0.884632	5.27962	1.42888	2.17058	1.01784		153.8	2.67693	2.58454	2.9318	2.70746	2.42323		153.8	1.92092	1.85761	1.87045	1.88491	1.88567	1.55022
923.998	5.37016	9.98441	5.41728	7.57046	5.75733		923.999	0.883454	5.27851	1.4248	2.1665	1.02387		154	2.68449	2.58594	2.94529	2.71221	2.41828		154	1.91054	1.85515	1.8746	1.88283	1.87844	1.54911
924.198	5.37108	9.97832	5.42459	7.57227	5.75695		924.199	0.887569	5.27451	1.42837	2.16503	1.0182		154.2	2.68991	2.5859	2.94396	2.71208	2.41754		154.2	1.91889	1.85699	1.88039	1.88466	1.8868	1.54925
924.398	5.36407	9.96931	5.41857	7.56996	5.75083		924.399	0.887377	5.28635	1.43311	2.17537	1.01006		154.4	2.68557	2.58527	2.9418	2.70817	2.42673		154.4	1.91776	1.86304	1.87158	1.88122	1.88434	1.54887
924.598	5.3752	9.9809	5.42733	7.57774	5.74783		924.599	0.887565	5.28675	1.42802	2.16905	1.0203		154.6	2.68243	2.59023	2.93414	2.71247	2.42675		154.6	1.92214	1.86759	1.86878	1.88849	1.88254	1.55286
924.798	5.3669	9.97572	5.42306	7.57481	5.76311		924.799	0.886505	5.28001	1.42626	2.16679	1.02343		154.8	2.68363	2.59182	2.94207	2.71043	2.41519		154.8	1.92446	1.85449	1.87188	1.88621	1.89006	1.55782
924.998	5.36172	9.97017	5.42696	7.57481	5.76327		924.999	0.88445	5.28553	1.43516	2.16891	1.01923		155	2.69118	2.58984	2.93881	2.71442	2.41962		155	1.9194	1.85812	1.87521	1.88993	1.88493	1.55033
925.198	5.38171	9.98006	5.43431	7.57583	5.76082		925.199	0.885501	5.28216	1.43003	2.17216	1.01213		155.2	2.69106	2.58984	2.94655	2.71451	2.4288		155.2	1.91118	1.8694	1.87077	1.88711	1.88439	1.55255
925.398	5.36995	9.97647	5.42979	7.57535	5.75405		925.399	0.888142	5.28382	1.42929	2.17227	1.02348		155.4	2.68953	2.58866	2.94681	2.71278	2.42864		155.4	1.92142	1.86937	1.87641	1.89075	1.87838	1.55886
925.598	5.36041	9.9868	5.43115	7.57992	5.76189		925.599	0.88868	5.28457	1.43446	2.17665	1.02948		155.6	2.68306	2.58896	2.93659	2.70801	2.42228		155.6	1.92571	1.85634	1.88049	1.88199	1.88395	1.55691
925.798	5.38405	9.98506	5.43216	7.58172	5.77015		925.799	0.887335	5.28287	1.4251	2.17153	1.02136		155.8	2.68882	2.59434	2.94903	2.71431	2.42147		155.8	1.91752	1.8637	1.87567	1.88479	1.88627	1.55476
925.998	5.37348	9.97864	5.43238	7.58081	5.75548		925.999	0.889739	5.28169	1.43236	2.17179	1.01592		156	2.69965	2.59298	2.95042	2.71084	2.4347		156	1.91696	1.86557	1.87526	1.88548	1.89112	1.5564
926.198	5.36333	9.97699	5.4318	7.58691	5.7618		926.199	0.887095	5.29217	1.43767	2.1758	1.02599		156.2	2.68257	2.59117	2.93383	2.71344	2.43224		156.2	1.92786	1.8604	1.87761	1.89205	1.88703	1.55459
926.398	5.37299	9.98843	5.43373	7.58316	5.7578		926.399	0.889131	5.2918	1.4292	2.17221	1.01855		156.4	2.67939	2.59403	2.94088	2.71637	2.42279		156.4	1.92571	1.85849	1.87155	1.88748	1.88616	1.5575
926.598	5.37874	9.98473	5.43863	7.58128	5.75879		926.599	0.888298	5.28478	1.42949	2.17167	1.01691		156.6	2.69836	2.59249	2.94938	2.71466	2.41931		156.6	1.92173	1.8617	1.87676	1.88544	1.8907	1.5536
926.798	5.3655	9.98643	5.44014	7.57889	5.76489		926.799	0.891335	5.29399	1.43526	2.17338	1.01625		156.8	2.69502	2.58878	2.94664	2.71627	2.425		156.8	1.92347	1.86148	1.87831	1.88794	1.88535	1.55565
926.998	5.37635	9.98234	5.43753	7.57964	5.75982		926.999	0.890739	5.28915	1.43213	2.17982	1.01719		157	2.68229	2.59735	2.94009	2.71848	2.4333		157	1.92409	1.86858	1.87354	1.88755	1.88632	1.56061
927.198	5.37433	9.98168	5.43392	7.58351	5.76051		927.199	0.886791	5.29023	1.42804	2.17753	1.02398		157.2	2.68947	2.60143	2.94457	2.71911	2.42669		157.2	1.92584	1.86733	1.877	1.89257	1.89125	1.56092
927.398	5.36348	9.98757	5.44333	7.59089	5.76434		927.399	0.888691	5.29152	1.43244	2.17052	1.02547		157.4	2.69542	2.59188	2.94909	2.7195	2.42172		157.4	1.92581	1.85258	1.87794	1.89644	1.88992	1.55559
927.598	5.38267	9.98542	5.44466	7.58286	5.76896		927.599	0.889917	5.29294	1.43783	2.17727	1.01675		157.6	2.69672	2.59146	2.94484	2.71396	2.42838		157.6	1.92033	1.86875	1.88183	1.88535	1.88789	1.55471
927.798	5.38222	9.98287	5.43704	7.58728	5.76566		927.799	0.891805	5.29299	1.43267	2.17921	1.02008		157.8	2.69555	2.5971	2.94793	2.7202	2.43558		157.8	1.92623	1.87288	1.8808	1.89089	1.89079	1.56057
927.998	5.36767	9.97864	5.43837	7.58464	5.7553		927.999	0.889261	5.29997	1.43363	2.17518	1.03167		158	2.68703	2.59356	2.94939	2.72094	2.43297		158	1.93077	1.86271	1.87843	1.8889	1.89294	1.56158
928.198	5.37226	9.99286	5.45165	7.58469	5.76747		928.199	0.893472	5.29438	1.43744	2.17696	1.0247		158.2	2.68953	2.60069	2.94801	2.71977	2.42392		158.2	1.92654	1.86227	1.87741	1.88847	1.89377	1.55677
928.398	5.38482	9.98835	5.44309	7.58866	5.771		928.399	0.889803	5.28863	1.43617	2.17492	1.01309		158.4	2.7015	2.59931	2.95582	2.72135	2.4246		158.4	1.92032	1.86645	1.88277	1.88154	1.8949	1.56079
928.598	5.37126	9.98075	5.44362	7.58827	5.76508		928.599	0.890304	5.30194	1.43438	2.1799	1.01736		158.6	2.69629	2.59395	2.95143	2.72264	2.43644		158.6	1.93063	1.86202	1.87977	1.88483	1.89192	1.55847
928.798	5.36351	9.98532	5.44803	7.59229	5.75399		928.799	0.895576	5.29759	1.43383	2.17704	1.02342		158.8	2.69357	2.59839	2.94321	2.72352	2.43334		158.8	1.93271	1.87217	1.8839	1.88997	1.88672	1.56103
928.998	5.37742	9.99023	5.45297	7.59046	5.7621		928.999	0.884929	5.29535	1.43047	2.17669	1.02447		159	2.69063	2.59702	2.95799	2.71805	2.4267		159	1.92554	1.86668	1.87882	1.887	1.88935	1.55897
929.198	5.37651	9.98751	5.44419	7.5932	5.76905		929.199	0.893317	5.29532	1.43658	2.1767	1.01884		159.2	2.70043	2.59599	2.95593	2.71845	2.42325		159.2	1.92721	1.86618	1.88284	1.89414	1.89527	1.55743
929.398	5.3665	9.98841	5.45389	7.59103	5.76647		929.399	0.889704	5.30414	1.43745	2.18984	1.01747		159.4	2.69352	2.59435	2.9473	2.72528	2.43635		159.4	1.92683	1.86546	1.88318	1.88975	1.89188	1.5598
929.598	5.37933	9.99174	5.45308	7.58794	5.7646		929.599	0.888582	5.29876	1.43003	2.18076	1.02879		159.6	2.68918	2.5997	2.94656	2.72156	2.43587		159.6	1.92129	1.87447	1.87846	1.88778	1.88743	1.5643
929.798	5.37469	9.98922	5.4555	7.59468	5.76553		929.799	0.88906	5.29996	1.43258	2.17747	1.02895		159.8	2.68656	2.59944	2.95316	2.72254	2.42707		159.8	1.9349	1.86678	1.87956	1.89423	1.89754	1.56735
929.998	5.36638	9.99138	5.45787	7.59354	5.7792		929.999	0.894109	5.3019	1.4383	2.18527	1.02208		160	2.69683	2.59869	2.95049	2.72073	2.42643		160	1.92909	1.86743	1.88719	1.88923	1.89278	1.56296
930.198	5.3875	9.99529	5.46181	7.59602	5.77674		930.199	0.894804	5.30121	1.43363	2.18366	1.01549		160.2	2.69594	2.5954	2.95834	2.72175	2.43941		160.2	1.92712	1.87842	1.88177	1.88947	1.89486	1.56437
930.398	5.37792	9.99475	5.45193	7.59273	5.76591		930.399	0.888505	5.3065	1.42995	2.1799	1.02562		160.4	2.69314	2.6026	2.95269	2.72689	2.4422		160.4	1.93576	1.87204	1.88207	1.89383	1.89121	1.56797
930.598	5.36367	9.98947	5.46365	7.5997	5.76716		930.599	0.895488	5.30789	1.43724	2.18272	1.03209		160.6	2.69313	2.60092	2.95042	2.72887	2.42879		160.6	1.93608	1.86505	1.88422	1.89481	1.89936	1.55887
930.798	5.38614	10.0023	5.45894	7.59691	5.77533		930.799	0.890178	5.3057	1.43282	2.17756	1.01807		160.8	2.69949	2.5994	2.95734	2.72346	2.42649		160.8	1.92611	1.87022	1.88706	1.89576	1.89494	1.56092
930.998	5.38731	10.0045	5.45941	7.60042	5.77661		930.999	0.896966	5.30152	1.43201	2.18206	1.01942		161	2.70668	2.59868	2.96071	2.72935	2.438		161	1.92922	1.8722	1.88764	1.88745	1.8976	1.56355
931.198	5.36961	9.9903	5.46459	7.59672	5.76999		931.199	0.893927	5.31318	1.43561	2.18723	1.02551		161.2	2.69162	2.59849	2.94976	2.72641	2.43977		161.2	1.94096	1.87302	1.88076	1.89736	1.89337	1.56396
931.398	5.38402	9.99591	5.46876	7.60308	5.76718		931.399	0.890961	5.30479	1.43257	2.18312	1.02876		161.4	2.68885	2.59876	2.9549	2.72699	2.43472		161.4	1.93367	1.87636	1.88408	1.89341	1.88967	1.56184
931.598	5.37997	9.99538	5.46417	7.60658	5.77102		931.599	0.893262	5.30428	1.43946	2.18479	1.02194		161.6	2.69872	2.60662	2.96519	2.72608	2.43174		161.6	1.93124	1.87102	1.88631	1.89349	1.90102	1.56448
931.798	5.37482	9.99164	5.46369	7.59674	5.77687		931.799	0.897064	5.31224	1.44014	2.18815	1.02438		161.8	2.69951	2.60395	2.95737	2.73295	2.43748		161.8	1.93282	1.86886	1.88808	1.89582	1.8996	1.55911
931.998	5.38226	9.99643	5.46383	7.59863	5.77975		931.999	0.889547	5.31626	1.43746	2.18817	1.02692		162	2.68742	2.6053	2.95183	2.73191	2.43959		162	1.93075	1.87907	1.8879	1.8988	1.8948	1.56624
932.198	5.38164	9.9988	5.4702	7.59777	5.76732		932.199	0.894315	5.30744	1.43375	2.18547	1.03515		162.2	2.69787	2.60164	2.9597	2.73227	2.43811		162.2	1.93375	1.87578	1.88665	1.89413	1.89394	1.56558
932.398	5.37698	10.0018	5.46471	7.59976	5.77702		932.399	0.891231	5.31421	1.44454	2.18367	1.02227		162.4	2.70253	2.6007	2.96301	2.72789	2.42929		162.4	1.937	1.86665	1.88492	1.89565	1.89954	1.56555
932.598	5.3849	9.99767	5.47616	7.60353	5.78273		932.599	0.891322	5.31522	1.43673	2.19401	1.01702		162.6	2.7053	2.60748	2.96231	2.72686	2.43209		162.6	1.93249	1.87197	1.88749	1.89379	1.89613	1.56788
932.798	5.38764	10.0034	5.47055	7.59481	5.7738		932.799	0.891196	5.31199	1.43793	2.18628	1.02445		162.8	2.70128	2.60575	2.95982	2.73258	2.44715		162.8	1.93502	1.8795	1.88378	1.89839	1.89766	1.56744
932.998	5.37223	9.98639	5.47391	7.60741	5.77135		932.999	0.896227	5.30999	1.43414	2.19025	1.0365		163	2.69623	2.60579	2.96314	2.72849	2.44115		163	1.94239	1.87599	1.88751	1.89819	1.89882	1.57251
933.198	5.38265	10.0038	5.48038	7.60038	5.77351		933.199	0.891661	5.31833	1.44094	2.18836	1.02452		163.2	2.69663	2.60567	2.95836	2.72671	2.43336		163.2	1.93382	1.87232	1.88739	1.89685	1.89924	1.56122
933.398	5.39431	10.0028	5.47797	7.60145	5.78077		933.399	0.893662	5.31629	1.43594	2.18533	1.01946		163.4	2.70309	2.60806	2.96664	2.73098	2.43587		163.4	1.93112	1.87539	1.88408	1.8907	1.89948	1.56224
933.598	5.37921	9.99896	5.47338	7.60063	5.7732		933.599	0.89128	5.32203	1.43636	2.18776	1.0255		163.6	2.70613	2.60751	2.96273	2.73504	2.44163		163.6	1.93925	1.87499	1.89058	1.90377	1.90205	1.5667
933.798	5.36977	9.99802	5.48006	7.60511	5.76753		933.799	0.896026	5.31782	1.438	2.19279	1.03057		163.8	2.69595	2.60806	2.95766	2.7331	2.44568		163.8	1.94012	1.8786	1.88826	1.89848	1.90136	1.57063
933.998	5.38486	10.0068	5.48014	7.60695	5.7765		933.999	0.892772	5.31237	1.43179	2.18778	1.0299		164	2.69869	2.61041	2.96935	2.72824	2.43775		164	1.93377	1.87784	1.88756	1.89976	1.90446	1.56647
934.198	5.38188	10.0049	5.4793	7.60179	5.77972		934.199	0.895082	5.31737	1.4375	2.19253	1.02356		164.2	2.7109	2.61106	2.96835	2.72808	2.43275		164.2	1.94056	1.87524	1.88984	1.90143	1.90287	1.56832
934.398	5.37709	9.99613	5.48382	7.60953	5.78215		934.399	0.894311	5.32297	1.43625	2.19419	1.02435		164.4	2.70243	2.60548	2.96033	2.73152	2.44093		164.4	1.93633	1.8755	1.88912	1.8987	1.89544	1.56386
934.598	5.39177	10.01	5.48345	7.60854	5.77497		934.599	0.89155	5.31778	1.43364	2.19743	1.03052		164.6	2.69812	2.6061	2.96018	2.73534	2.44927		164.6	1.9348	1.88354	1.88646	1.89698	1.90096	1.57031
934.798	5.38088	9.99961	5.48357	7.61241	5.7743		934.799	0.89405	5.31928	1.44107	2.18559	1.03167		164.8	2.70323	2.60448	2.96582	2.73486	2.43585		164.8	1.941	1.87372	1.8885	1.8999	1.90528	1.5697
934.998	5.37304	10.0064	5.48423	7.60461	5.77634		934.999	0.895485	5.3271	1.4419	2.19877	1.02479		165	2.70517	2.60988	2.96409	2.72978	2.43473		165	1.93934	1.87552	1.89637	1.90204	1.90286	1.5648
935.198	5.40346	10.0024	5.4892	7.60881	5.78415		935.199	0.892284	5.32101	1.42955	2.19423	1.02558		165.2	2.70967	2.60341	2.96944	2.73592	2.43879		165.2	1.93463	1.88283	1.88915	1.89835	1.89766	1.57638
935.398	5.37938	10.007	5.48368	7.60638	5.78023		935.399	0.892638	5.31847	1.43428	2.19066	1.03402		165.4	2.70448	2.60958	2.96585	2.73308	2.45547		165.4	1.94545	1.88238	1.89002	1.90491	1.90397	1.56961
935.598	5.37224	10.0082	5.48888	7.61209	5.77138		935.599	0.900463	5.32284	1.44202	2.19358	1.03589		165.6	2.70191	2.60991	2.96161	2.7325	2.444		165.6	1.94609	1.87822	1.88951	1.90318	1.9075	1.56666
935.798	5.3928	10.0051	5.48982	7.60195	5.78183		935.799	0.894699	5.32719	1.43843	2.19566	1.01745		165.8	2.71124	2.61687	2.96901	2.73777	2.43723		165.8	1.93849	1.87766	1.89721	1.89848	1.90443	1.57074
935.998	5.39667	10.0112	5.48664	7.60575	5.78581		935.999	0.89525	5.3251	1.43372	2.19975	1.02797		166	2.7141	2.61031	2.97445	2.73546	2.44468		166	1.94067	1.88307	1.89394	1.90496	1.90213	1.5706
936.198	5.37994	9.99634	5.48843	7.61699	5.7768		936.199	0.895033	5.33042	1.44302	2.2014	1.03487		166.2	2.70007	2.61068	2.96325	2.73476	2.45209		166.2	1.94654	1.88063	1.89511	1.90578	1.90145	1.56941
936.398	5.39292	10.0146	5.49471	7.61942	5.77915		936.399	0.897072	5.32246	1.43904	2.19994	1.0281		166.4	2.69715	2.60998	2.9576	2.73838	2.44315		166.4	1.94148	1.88305	1.89286	1.9048	1.90215	1.57181
936.598	5.39435	10.0181	5.49197	7.61277	5.77973		936.599	0.900284	5.32433	1.43845	2.19206	1.02406		166.6	2.70587	2.61362	2.97193	2.73971	2.44157		166.6	1.94122	1.88023	1.88859	1.90079	1.90782	1.5681
936.798	5.37648	10.0079	5.49365	7.60774	5.78849		936.799	0.896339	5.3284	1.44012	2.20134	1.03018		166.8	2.7127	2.61074	2.96749	2.73991	2.43987		166.8	1.94352	1.88097	1.89589	1.90779	1.90557	1.56963
936.998	5.39176	10.0074	5.49976	7.61593	5.78975		936.999	0.897907	5.3272	1.43488	2.20309	1.03426		167	2.70033	2.61529	2.96799	2.74325	2.4543		167	1.94896	1.88451	1.89469	1.90679	1.90439	1.57693
937.198	5.39002	10.0135	5.49524	7.61958	5.77815		937.199	0.894481	5.32175	1.43209	2.19245	1.02741		167.2	2.70711	2.61207	2.97423	2.74453	2.44821		167.2	1.94278	1.88253	1.89246	1.90158	1.90557	1.57443
937.398	5.37509	10.012	5.49143	7.61861	5.79092		937.399	0.896631	5.33522	1.44123	2.19731	1.02397		167.4	2.7109	2.61335	2.97065	2.73749	2.43475		167.4	1.94893	1.87371	1.8938	1.90875	1.90778	1.57336
937.598	5.39074	10.0109	5.49941	7.61329	5.78874		937.599	0.896175	5.33645	1.44076	2.20085	1.02568		167.6	2.7095	2.60859	2.97777	2.73925	2.44289		167.6	1.94169	1.87918	1.89682	1.90285	1.90663	1.57359
937.798	5.40263	10.0135	5.50393	7.61019	5.79418		937.799	0.892835	5.33586	1.43375	2.19774	1.03475		167.8	2.70895	2.61723	2.97747	2.74186	2.45724		167.8	1.94282	1.88823	1.89292	1.90755	1.90904	1.57575
937.998	5.38282	10.0076	5.49759	7.61019	5.77435		937.999	0.898942	5.33264	1.44563	2.19829	1.03505		168	2.70572	2.61298	2.97473	2.74155	2.45205		168	1.95313	1.88358	1.8977	1.91136	1.90756	1.58004
938.198	5.38701	10.0155	5.50117	7.618	5.7846		938.199	0.89632	5.33563	1.44263	2.19854	1.02798		168.2	2.70343	2.61292	2.97361	2.74094	2.43895		168.2	1.9456	1.88025	1.8966	1.90562	1.90351	1.56843
938.398	5.40078	10.0123	5.50132	7.61811	5.7864		938.399	0.895923	5.3295	1.44199	2.20144	1.02409		168.4	2.71051	2.6178	2.981	2.73836	2.44381		168.4	1.94445	1.87869	1.8949	1.90257	1.90935	1.57653
938.598	5.38656	10.0092	5.50109	7.62214	5.78412		938.599	0.899739	5.33432	1.43922	2.20238	1.03055		168.6	2.71427	2.61273	2.98068	2.73911	2.45261		168.6	1.95221	1.88971	1.89615	1.91288	1.90898	1.5746
938.798	5.38135	10.0109	5.50504	7.62208	5.78602		938.799	0.899992	5.33462	1.44103	2.19982	1.03917		168.8	2.70578	2.61488	2.96255	2.74708	2.45194		168.8	1.95376	1.88474	1.89616	1.9122	1.91016	1.57337
938.998	5.39513	10.0228	5.51421	7.62097	5.78141		938.999	0.896454	5.32912	1.43999	2.19733	1.02811		169	2.70873	2.61195	2.97358	2.74665	2.44281		169	1.94701	1.88338	1.89281	1.90638	1.91165	1.57629
939.198	5.38705	10.0167	5.50532	7.61713	5.78491		939.199	0.897961	5.33541	1.43476	2.20087	1.0285		169.2	2.70995	2.61607	2.97865	2.74396	2.44178		169.2	1.94819	1.88261	1.89858	1.90875	1.9093	1.5754
939.398	5.3852	10.0126	5.5151	7.61988	5.79254		939.399	0.896506	5.34011	1.44434	2.20889	1.03202		169.4	2.71414	2.60537	2.97896	2.74009	2.44835		169.4	1.94884	1.88236	1.89984	1.91144	1.91367	1.57286
939.598	5.39704	10.019	5.51405	7.62726	5.78425		939.599	0.892301	5.33587	1.43457	2.20319	1.03505		169.6	2.70513	2.61532	2.97535	2.74451	2.45272		169.6	1.94578	1.89156	1.89994	1.90935	1.90988	1.57534
939.798	5.38982	10.0196	5.50915	7.62297	5.78161		939.799	0.898585	5.33859	1.44068	2.20265	1.04021		169.8	2.7061	2.61554	2.97489	2.74764	2.44528		169.8	1.95241	1.88667	1.90605	1.9105	1.91212	1.5777
939.998	5.38324	10.0149	5.50964	7.62465	5.78944		939.999	0.897587	5.34562	1.44284	2.20763	1.03078		170	2.71347	2.61569	2.97551	2.74211	2.44288		170	1.94975	1.87764	1.90354	1.91028	1.91342	1.57688
940.198	5.40668	10.0191	5.51833	7.62498	5.79586		940.199	0.89487	5.34025	1.4434	2.21001	1.03125		170.2	2.71535	2.6165	2.98099	2.74712	2.45264		170.2	1.94385	1.88624	1.9008	1.90693	1.90905	1.57755
940.398	5.39482	10.0194	5.50699	7.62242	5.78634		940.399	0.893393	5.34781	1.44173	2.20451	1.03377		170.4	2.71113	2.61379	2.97921	2.74998	2.45894		170.4	1.94747	1.88526	1.89477	1.90935	1.91034	1.57765
940.598	5.37919	10.0126	5.50552	7.63141	5.78009		940.599	0.896973	5.34219	1.44571	2.20173	1.03565		170.6	2.7034	2.61976	2.97454	2.74512	2.44886		170.6	1.96055	1.88794	1.90286	1.91193	1.91557	1.57995
940.798	5.39725	10.0186	5.51597	7.63282	5.78802		940.799	0.896777	5.34237	1.44047	2.20461	1.02381		170.8	2.71136	2.61956	2.97837	2.74724	2.44413		170.8	1.95247	1.88735	1.89943	1.91058	1.91459	1.57308
940.998	5.40061	10.0224	5.51686	7.62825	5.7926		940.999	0.899795	5.34508	1.43763	2.2089	1.03183		171	2.72403	2.61841	2.98448	2.74813	2.45015		171	1.94665	1.8893	1.90049	1.91	1.91347	1.57878
941.198	5.38571	10.0139	5.51903	7.62743	5.7904		941.199	0.900762	5.34737	1.43971	2.21023	1.03789		171.2	2.71051	2.61879	2.97693	2.7457	2.45543		171.2	1.94894	1.88469	1.90172	1.91085	1.91594	1.5717
941.398	5.39285	10.0261	5.52207	7.63013	5.7908		941.399	0.89984	5.34174	1.43985	2.21026	1.03284		171.4	2.70677	2.61882	2.97566	2.7436	2.45033		171.4	1.95699	1.89524	1.90072	1.90967	1.91038	1.58046
941.598	5.39625	10.0239	5.51808	7.6282	5.79253		941.599	0.893913	5.34364	1.44024	2.21097	1.02471		171.6	2.71405	2.61561	2.98789	2.74954	2.44866		171.6	1.95083	1.887	1.89908	1.90995	1.91648	1.57806
941.798	5.38262	10.0168	5.51819	7.62415	5.80024		941.799	0.898461	5.35386	1.44237	2.20889	1.03308		171.8	2.71964	2.62074	2.98527	2.75101	2.45204		171.8	1.94879	1.88286	1.90567	1.9087	1.91193	1.57929
941.998	5.39707	10.0196	5.52415	7.63261	5.79823		941.999	0.902274	5.34917	1.4472	2.20988	1.04589		172	2.71261	2.61752	2.97669	2.75463	2.4609		172	1.94721	1.88637	1.90327	1.91287	1.91319	1.58094
942.198	5.40028	10.032	5.52693	7.64077	5.79025		942.199	0.895201	5.34588	1.43947	2.20668	1.02985		172.2	2.70826	2.61895	2.98413	2.74895	2.45548		172.2	1.95266	1.89423	1.90066	1.91386	1.90938	1.58191
942.398	5.38543	10.0235	5.51881	7.62192	5.79366		942.399	0.896238	5.35244	1.44413	2.21518	1.02562		172.4	2.71719	2.62195	2.98415	2.74779	2.44283		172.4	1.9594	1.88352	1.90526	1.91321	1.91245	1.57741
942.598	5.39792	10.0219	5.531	7.62549	5.80054		942.599	0.896233	5.35516	1.44209	2.21123	1.03177		172.6	2.72489	2.62116	2.98238	2.74933	2.44822		172.6	1.95255	1.88554	1.90772	1.91427	1.91134	1.57335
942.798	5.40145	10.023	5.53165	7.62768	5.80232		942.799	0.896588	5.34838	1.43618	2.21242	1.04273		172.8	2.72089	2.62169	2.98394	2.75603	2.46405		172.8	1.949	1.89438	1.90193	1.91124	1.91178	1.58254
942.998	5.38746	10.0217	5.52519	7.63741	5.78987		942.999	0.899197	5.3516	1.44398	2.21178	1.04377		173	2.70899	2.62391	2.98112	2.74834	2.46028		173	1.9611	1.89236	1.90022	1.91965	1.91354	1.57921
943.198	5.38557	10.026	5.53101	7.63468	5.79273		943.199	0.90152	5.35459	1.44702	2.21435	1.02757		173.2	2.71496	2.62168	2.98039	2.74762	2.44807		173.2	1.95813	1.88976	1.90403	1.91081	1.91235	1.57797
943.398	5.40702	10.0275	5.53522	7.62826	5.80274		943.399	0.897412	5.35169	1.43869	2.21656	1.03337		173.4	2.72175	2.62616	2.98857	2.75324	2.44654		173.4	1.94954	1.89006	1.90366	1.91184	1.91767	1.57709
943.598	5.39469	10.0181	5.53363	7.62904	5.79638		943.599	0.900943	5.35385	1.4397	2.21662	1.04245		173.6	2.72452	2.61951	2.99046	2.75761	2.45664		173.6	1.95824	1.89496	1.90125	1.91482	1.92096	1.5828
943.798	5.38593	10.0209	5.53183	7.63854	5.7956		943.799	0.897871	5.35199	1.44543	2.21019	1.03621		173.8	2.71328	2.62475	2.98019	2.75271	2.46026		173.8	1.95925	1.89776	1.90641	1.91181	1.91545	1.58865
943.998	5.39915	10.0319	5.53432	7.63797	5.80122		943.999	0.898854	5.34587	1.44445	2.20628	1.02782		174	2.71336	2.61948	2.98357	2.75627	2.45674		174	1.95659	1.89288	1.90268	1.91109	1.91422	1.58411
944.198	5.39774	10.0278	5.53708	7.63378	5.7968		944.199	0.899169	5.35351	1.44447	2.21761	1.0322		174.2	2.72403	2.62507	2.99143	2.75153	2.45173		174.2	1.95751	1.8862	1.90171	1.91646	1.91501	1.5792
944.398	5.39606	10.0199	5.53837	7.62818	5.79364		944.399	0.902378	5.35972	1.44396	2.21982	1.03936		174.4	2.72419	2.62476	2.98989	2.75456	2.45669		174.4	1.9551	1.89176	1.90341	1.91674	1.91581	1.57234
944.598	5.40248	10.0279	5.53498	7.63779	5.79625		944.599	0.898108	5.35324	1.44229	2.21431	1.0363		174.6	2.71479	2.6211	2.98264	2.75547	2.46238		174.6	1.95901	1.90075	1.90589	1.91875	1.91514	1.58101
944.798	5.39704	10.027	5.53761	7.63988	5.79693		944.799	0.901343	5.3568	1.44495	2.21331	1.02917		174.8	2.71916	2.62639	2.99317	2.75468	2.45982		174.8	1.96328	1.89401	1.90591	1.91569	1.91702	1.5817
944.998	5.39751	10.0276	5.54103	7.63769	5.80379		944.999	0.902585	5.3673	1.44369	2.22186	1.0269		175	2.7164	2.62621	2.9851	2.75313	2.44863		175	1.96093	1.88609	1.90792	1.91822	1.92374	1.58075
945.198	5.41476	10.0356	5.5486	7.63926	5.80658		945.199	0.899232	5.35831	1.44077	2.21767	1.04243		175.2	2.72233	2.62898	2.99573	2.75404	2.45642		175.2	1.95371	1.89123	1.9038	1.91176	1.91411	1.58117
945.398	5.39704	10.0243	5.54011	7.64074	5.80227		945.399	0.899338	5.35311	1.4434	2.21063	1.03473		175.4	2.72365	2.62476	2.99126	2.75922	2.46521		175.4	1.96157	1.89515	1.90868	1.91759	1.9246	1.58576
945.598	5.38957	10.0225	5.53914	7.64005	5.79372		945.599	0.901011	5.35553	1.44879	2.21527	1.03418		175.6	2.71863	2.62686	2.97674	2.75577	2.46233		175.6	1.96836	1.89585	1.90818	1.9227	1.91729	1.5866
945.798	5.40317	10.031	5.54276	7.6388	5.80173		945.799	0.899317	5.36184	1.4486	2.21432	1.03343		175.8	2.72593	2.63334	2.99097	2.75417	2.44815		175.8	1.95654	1.89153	1.90621	1.91586	1.92247	1.58175
945.998	5.41553	10.035	5.54343	7.63528	5.81		945.999	0.898228	5.36277	1.44738	2.21531	1.03717		176	2.72887	2.62532	2.99348	2.75526	2.45448		176	1.95946	1.89473	1.91258	1.92149	1.916	1.5815
946.198	5.39457	10.0265	5.54612	7.64373	5.79749		946.199	0.904359	5.36314	1.45001	2.21521	1.04837		176.2	2.72111	2.63449	2.98362	2.75959	2.46955		176.2	1.95871	1.89279	1.90708	1.91439	1.91553	1.5804
946.398	5.39266	10.0347	5.55107	7.64012	5.79665		946.399	0.904155	5.36307	1.44714	2.21828	1.03516		176.4	2.71181	2.62748	2.98808	2.75727	2.46339		176.4	1.96218	1.90184	1.91224	1.91696	1.92144	1.58687
946.598	5.40748	10.0354	5.54069	7.63938	5.79712		946.599	0.904092	5.35954	1.44103	2.22113	1.03165		176.6	2.72381	2.63326	2.99821	2.75816	2.4559		176.6	1.9567	1.89636	1.91057	1.91692	1.92095	1.58504
946.798	5.3951	10.0315	5.55356	7.6392	5.8096		946.799	0.903102	5.36552	1.44746	2.22404	1.03999		176.8	2.73148	2.62479	2.99236	2.76326	2.45597		176.8	1.96622	1.89047	1.91055	1.92259	1.91479	1.58226
946.998	5.40076	10.0333	5.54939	7.64262	5.81043		946.999	0.904948	5.36463	1.44237	2.2173	1.04344		177	2.71854	2.62306	2.98948	2.75631	2.4674		177	1.95765	1.896	1.90422	1.91731	1.9199	1.58411
947.198	5.40384	10.035	5.55565	7.64836	5.80038		947.199	0.903025	5.36492	1.44453	2.21089	1.03729		177.2	2.72026	2.63187	2.99822	2.75916	2.46575		177.2	1.96016	1.90253	1.90829	1.91633	1.91153	1.58704
947.398	5.3979	10.0348	5.55071	7.64546	5.8032		947.399	0.898401	5.36936	1.44925	2.23001	1.02879		177.4	2.7234	2.62892	2.99529	2.75684	2.45618		177.4	1.96863	1.89533	1.91525	1.9191	1.92061	1.58608
947.598	5.40202	10.0355	5.55695	7.64307	5.80976		947.599	0.903647	5.37007	1.44826	2.22765	1.03884		177.6	2.72952	2.6295	2.9941	2.75928	2.45568		177.6	1.95966	1.89421	1.90802	1.91874	1.92097	1.57565
947.798	5.41295	10.0351	5.55378	7.64673	5.80417		947.799	0.900567	5.36068	1.44285	2.21673	1.04642		177.8	2.72629	2.6271	3.00174	2.76287	2.46821		177.8	1.95508	1.90075	1.90591	1.9222	1.91888	1.58891
947.998	5.39575	10.0358	5.55443	7.64323	5.79906		947.999	0.903658	5.36921	1.44875	2.21795	1.03853		178	2.7223	2.62962	2.99698	2.76011	2.47166		178	1.96934	1.90503	1.90986	1.9245	1.9195	1.59027
948.198	5.39338	10.0417	5.56266	7.64887	5.80871		948.199	0.905875	5.36917	1.45018	2.22783	1.03317		178.2	2.72393	2.63162	2.98991	2.75777	2.45573		178.2	1.96896	1.90067	1.91132	1.91596	1.91912	1.58393
948.398	5.41864	10.0424	5.55806	7.64022	5.81484		948.399	0.900539	5.36987	1.44499	2.21738	1.0383		178.4	2.73302	2.63569	3.00156	2.76401	2.45402		178.4	1.96348	1.89648	1.91566	1.91905	1.92732	1.58647
948.598	5.40037	10.0295	5.55854	7.6419	5.80416		948.599	0.906243	5.3745	1.44918	2.22216	1.04673		178.6	2.72956	2.62946	2.99662	2.76604	2.46487		178.6	1.96314	1.89648	1.91146	1.92965	1.92609	1.5883
948.798	5.39231	10.0396	5.55967	7.64725	5.79419		948.799	0.900512	5.37524	1.45235	2.22183	1.03794		178.8	2.71903	2.62931	2.98592	2.7631	2.46901		178.8	1.96898	1.90491	1.91272	1.92372	1.92138	1.5831
948.998	5.41573	10.0411	5.56873	7.64693	5.80287		948.999	0.902254	5.36771	1.44591	2.22353	1.03098		179	2.71894	2.63459	2.99285	2.7654	2.4636		179	1.96354	1.90599	1.90683	1.92072	1.9225	1.58499
949.198	5.40303	10.0376	5.56496	7.65209	5.81159		949.199	0.903204	5.37262	1.44993	2.22541	1.04056		179.2	2.72488	2.63263	2.99958	2.76151	2.45415		179.2	1.96785	1.898	1.91093	1.92495	1.92765	1.58279
949.398	5.39188	10.0419	5.56606	7.64629	5.8097		949.399	0.910874	5.37582	1.44669	2.22627	1.04233		179.4	2.72887	2.62906	2.99793	2.76126	2.46114		179.4	1.96528	1.89669	1.91211	1.91809	1.92299	1.58393
949.598	5.41071	10.04	5.56946	7.65208	5.80863		949.599	0.906919	5.36892	1.44278	2.22573	1.04478		179.6	2.71812	2.63277	2.99459	2.76719	2.47404		179.6	1.9588	1.90671	1.91577	1.92107	1.92087	1.589
949.798	5.40517	10.0452	5.5679	7.65968	5.80092		949.799	0.90402	5.37454	1.44484	2.22819	1.02791		179.8	2.72356	2.63359	3.00066	2.76264	2.46292		179.8	1.96906	1.90414	1.91355	1.92488	1.92463	1.59244
949.998	5.39558	10.044	5.56772	7.64241	5.81187		949.999	0.902628	5.37623	1.44556	2.2314	1.03482		180	2.73042	2.63942	2.99701	2.7624	2.45436		180	1.97008	1.89391	1.91514	1.91987	1.92305	1.5864
950.198	5.41907	10.04	5.57283	7.65225	5.81074		950.199	0.902447	5.37688	1.44258	2.22837	1.04739		180.2	2.72965	2.63151	3.00226	2.76451	2.45593		180.2	1.96391	1.89758	1.91584	1.92053	1.92557	1.58461
950.398	5.41046	10.0398	5.56898	7.65635	5.80643		950.399	0.906089	5.37757	1.44403	2.22076	1.03936		180.4	2.73403	2.63125	3.00306	2.76242	2.47248		180.4	1.96197	1.90872	1.91383	1.92284	1.92835	1.5901
950.598	5.39024	10.0436	5.57061	7.65142	5.80774		950.599	0.908033	5.38295	1.44908	2.23428	1.03122		180.6	2.72672	2.63216	2.99676	2.76509	2.46335		180.6	1.97248	1.90005	1.91427	1.92732	1.92236	1.59226
950.798	5.41671	10.05	5.57713	7.65048	5.82081		950.799	0.907025	5.37647	1.44894	2.23285	1.04029		180.8	2.72926	2.63981	3.00122	2.76806	2.4636		180.8	1.97242	1.90448	1.91589	1.92522	1.92672	1.58502
950.998	5.41464	10.0406	5.57266	7.65482	5.81283		950.999	0.903511	5.37793	1.44719	2.22956	1.0481		181	2.73245	2.63684	3.00583	2.76508	2.46901		181	1.96538	1.90072	1.91533	1.92359	1.92244	1.58612
951.198	5.3889	10.0402	5.57607	7.65456	5.80419		951.199	0.900919	5.38406	1.4468	2.229	1.0362		181.2	2.72682	2.63368	2.99972	2.76637	2.47185		181.2	1.96912	1.90073	1.92077	1.92656	1.92326	1.58694
951.398	5.40674	10.0487	5.57848	7.65761	5.8071		951.399	0.903783	5.37404	1.45005	2.22553	1.02903		181.4	2.71854	2.63418	2.99465	2.76987	2.47076		181.4	1.97223	1.90724	1.91231	1.92535	1.92525	1.58867
951.598	5.41593	10.048	5.57089	7.65204	5.81014		951.599	0.903879	5.3778	1.44557	2.23057	1.04456		181.6	2.7337	2.64112	3.00889	2.76845	2.46073		181.6	1.96954	1.90439	1.91366	1.92669	1.92597	1.5925
951.798	5.40151	10.0367	5.57457	7.65324	5.81838		951.799	0.905583	5.38635	1.44798	2.22774	1.04786		181.8	2.73534	2.63721	3.00647	2.77039	2.46549		181.8	1.96926	1.8997	1.92113	1.92925	1.92727	1.58558
951.998	5.40353	10.0472	5.58022	7.65869	5.81392		951.999	0.907627	5.37542	1.45244	2.22503	1.04161		182	2.72371	2.63517	3.00338	2.77012	2.47024		182	1.96489	1.89875	1.91851	1.92664	1.93094	1.58842
952.198	5.41536	10.0507	5.57668	7.65948	5.80591		952.199	0.906585	5.38288	1.44992	2.23226	1.03711		182.2	2.72759	2.63746	3.0047	2.77111	2.46932		182.2	1.96891	1.9122	1.91583	1.92724	1.92396	1.59257
952.398	5.40051	10.048	5.58015	7.65133	5.8147		952.399	0.907195	5.39064	1.44795	2.23207	1.04103		182.4	2.73619	2.63969	3.00354	2.77212	2.46644		182.4	1.97672	1.90353	1.92216	1.92546	1.92844	1.58745
952.598	5.40904	10.0469	5.58217	7.65361	5.81698		952.599	0.904124	5.38268	1.44995	2.23538	1.05091		182.6	2.73562	2.63151	3.00604	2.7728	2.45929		182.6	1.96823	1.90495	1.92434	1.92797	1.92774	1.58887
952.798	5.4166	10.0508	5.57705	7.65651	5.81671		952.799	0.903499	5.38401	1.44507	2.22815	1.04132		182.8	2.72899	2.6349	3.00622	2.76976	2.47695		182.8	1.96639	1.90717	1.91406	1.9295	1.92705	1.59308
952.998	5.399	10.0401	5.5823	7.65906	5.80713		952.999	0.90422	5.38906	1.45414	2.2362	1.03557		183	2.72768	2.63775	3.00043	2.77124	2.47252		183	1.97348	1.90667	1.92131	1.93221	1.93016	1.59157
953.198	5.40803	10.0463	5.58183	7.65722	5.82136		953.199	0.908445	5.38758	1.44604	2.23732	1.04291		183.2	2.7332	2.63895	3.00377	2.7676	2.46428		183.2	1.97604	1.90644	1.91904	1.92548	1.92734	1.59174
953.398	5.41988	10.0491	5.5857	7.65631	5.81921		953.399	0.90201	5.38659	1.44771	2.22995	1.04568		183.4	2.74319	2.6361	3.00853	2.76664	2.46643		183.4	1.96932	1.89945	1.91929	1.92484	1.92754	1.58956
953.598	5.40222	10.0448	5.57814	7.65754	5.80835		953.599	0.909129	5.38961	1.4508	2.23615	1.04643		183.6	2.73595	2.63705	3.01099	2.76456	2.4819		183.6	1.97179	1.90283	1.92191	1.92478	1.92582	1.59544
953.798	5.39523	10.0509	5.58637	7.666	5.81014		953.799	0.905557	5.39223	1.45327	2.235	1.03469		183.8	2.72189	2.64152	3.00135	2.769	2.47502		183.8	1.9742	1.90765	1.91899	1.93085	1.93029	1.59037
953.998	5.4158	10.0469	5.58614	7.66638	5.81715		953.999	0.905535	5.38481	1.44627	2.234	1.03783		184	2.73301	2.64071	3.00571	2.77453	2.4692		184	1.9651	1.91194	1.91848	1.9276	1.92487	1.59936
954.198	5.41491	10.0482	5.58696	7.66416	5.81399		954.199	0.908488	5.39399	1.44702	2.23589	1.04527		184.2	2.73889	2.6407	3.00748	2.77147	2.46996		184.2	1.97646	1.90673	1.92218	1.93303	1.93228	1.59528
954.398	5.40368	10.0443	5.58967	7.6585	5.81262		954.399	0.903982	5.39078	1.4497	2.23234	1.04791		184.4	2.7334	2.63877	3.00641	2.77022	2.47818		184.4	1.9672	1.90281	1.92411	1.92797	1.92629	1.58889
954.598	5.41954	10.0531	5.59161	7.66093	5.81114		954.599	0.906829	5.38312	1.4458	2.23502	1.03647		184.6	2.72941	2.64396	3.00848	2.77375	2.47661		184.6	1.9661	1.90768	1.91785	1.92546	1.92852	1.59655
954.798	5.40846	10.0561	5.59153	7.66255	5.81519		954.799	0.90515	5.39353	1.45193	2.24295	1.03682		184.8	2.73222	2.64062	3.01201	2.77314	2.47179		184.8	1.97782	1.91414	1.9248	1.9309	1.92584	1.59798
954.998	5.40787	10.0484	5.59375	7.65685	5.82576		954.999	0.905939	5.39412	1.44825	2.23837	1.04974		185	2.73653	2.63953	3.00854	2.76982	2.46443		185	1.9793	1.89954	1.92283	1.93011	1.92849	1.59537
955.198	5.42232	10.0534	5.6021	7.66413	5.8203		955.199	0.910885	5.38441	1.44802	2.23253	1.04411		185.2	2.73382	2.64121	3.0111	2.77211	2.47009		185.2	1.9699	1.90415	1.92408	1.93043	1.93083	1.59269
955.398	5.41338	10.0506	5.59243	7.66072	5.81177		955.399	0.908082	5.3926	1.44811	2.23204	1.03651		185.4	2.73117	2.64034	3.01556	2.77629	2.47534		185.4	1.97294	1.91197	1.9209	1.93131	1.9308	1.59239
955.598	5.40095	10.0488	5.59244	7.66822	5.81071		955.599	0.913344	5.39698	1.45334	2.24966	1.03797		185.6	2.73588	2.64463	3.00385	2.77442	2.47008		185.6	1.98186	1.91039	1.92098	1.93474	1.92797	1.59223
955.798	5.41908	10.0569	5.60276	7.66759	5.82469		955.799	0.907932	5.39573	1.44613	2.23725	1.04867		185.8	2.7448	2.6438	3.0129	2.77255	2.46871		185.8	1.97262	1.91181	1.92296	1.93016	1.93444	1.59395
955.998	5.42263	10.0536	5.60059	7.66315	5.82508		955.999	0.910378	5.39239	1.45183	2.23864	1.04833		186	2.74274	2.63696	3.01534	2.77581	2.47639		186	1.97505	1.9073	1.92218	1.92954	1.92836	1.59337
956.198	5.40216	10.0442	5.60052	7.66778	5.81563		956.199	0.903406	5.39833	1.4515	2.23699	1.03868		186.2	2.73181	2.64252	3.00539	2.77589	2.4769		186.2	1.97335	1.90527	1.92509	1.933	1.93181	1.5916
956.398	5.40615	10.0507	5.60129	7.6666	5.81748		956.399	0.90373	5.3957	1.44671	2.24135	1.03247		186.4	2.73105	2.64185	3.01045	2.77458	2.47724		186.4	1.97668	1.9114	1.92206	1.93185	1.93228	1.59195
956.598	5.41489	10.0592	5.59841	7.67405	5.81898		956.599	0.905116	5.40343	1.45144	2.24101	1.0475		186.6	2.74495	2.64055	3.01934	2.77667	2.46751		186.6	1.97674	1.90843	1.92202	1.93194	1.93451	1.5947
956.798	5.40907	10.0501	5.60049	7.66402	5.8292		956.799	0.91136	5.39804	1.45244	2.23854	1.04642		186.8	2.74517	2.63954	3.01277	2.77511	2.47253		186.8	1.97693	1.90329	1.92829	1.93555	1.93717	1.59765
956.998	5.40685	10.0554	5.60506	7.6679	5.8182		956.999	0.908235	5.39771	1.4542	2.23607	1.03873		187	2.7277	2.64476	3.00973	2.77872	2.48723		187	1.96998	1.90649	1.9227	1.92922	1.92949	1.59333
957.198	5.42082	10.0605	5.60567	7.66777	5.81915		957.199	0.907184	5.39947	1.44645	2.24601	1.03746		187.2	2.73966	2.64955	3.02023	2.78069	2.47965		187.2	1.9704	1.92172	1.92605	1.93352	1.93294	1.60084
957.398	5.4011	10.0526	5.60189	7.6662	5.82297		957.399	0.908415	5.40492	1.45191	2.24514	1.0487		187.4	2.74466	2.64292	3.01756	2.77863	2.46848		187.4	1.98386	1.90927	1.92916	1.9339	1.93149	1.59978
957.598	5.41339	10.0539	5.61092	7.66602	5.83042		957.599	0.906403	5.3998	1.45672	2.24187	1.05099		187.6	2.73829	2.64122	3.02158	2.77445	2.47667		187.6	1.98056	1.90662	1.9272	1.93496	1.93436	1.59333
957.798	5.4224	10.059	5.60534	7.67234	5.83054		957.799	0.907636	5.3986	1.44821	2.24258	1.03879		187.8	2.73423	2.6473	3.02075	2.77978	2.48828		187.8	1.97159	1.91017	1.92578	1.93129	1.93259	1.60234
957.998	5.4119	10.0525	5.6081	7.67198	5.82414		957.999	0.90784	5.40339	1.45588	2.24584	1.03817		188	2.73278	2.64585	3.01572	2.77822	2.47594		188	1.97446	1.90969	1.92648	1.93381	1.93756	1.59844
958.198	5.40873	10.0568	5.61168	7.67229	5.82429		958.199	0.909495	5.40593	1.45039	2.24487	1.04535		188.2	2.74123	2.65017	3.01442	2.77888	2.47038		188.2	1.98065	1.9124	1.9267	1.93569	1.93304	1.59779
958.398	5.42605	10.0598	5.60624	7.67383	5.8269		958.399	0.905465	5.39981	1.44856	2.23971	1.0484		188.4	2.74074	2.64695	3.01538	2.7823	2.47986		188.4	1.98347	1.91139	1.9284	1.93809	1.93137	1.59532
958.598	5.41799	10.0495	5.6098	7.67204	5.82255		958.599	0.910827	5.40804	1.45124	2.24778	1.04461		188.6	2.73787	2.64282	3.01237	2.7809	2.48452		188.6	1.98149	1.91141	1.926	1.93052	1.9395	1.59853
958.798	5.41056	10.0495	5.60872	7.67002	5.81838		958.799	0.906991	5.40611	1.45573	2.24771	1.03814		188.8	2.73662	2.64536	3.01302	2.78044	2.47538		188.8	1.97711	1.91735	1.92571	1.93762	1.93602	1.59438
958.998	5.42316	10.0591	5.61307	7.67706	5.82045		958.999	0.90416	5.40617	1.44745	2.24872	1.04261		189	2.73459	2.65135	3.01999	2.78407	2.4733		189	1.97687	1.9243	1.9201	1.93401	1.93136	1.60042
959.198	5.41584	10.0655	5.61297	7.66824	5.82433		959.199	0.907851	5.4076	1.45244	2.24545	1.05417		189.2	2.74811	2.64656	3.02574	2.78395	2.47131		189.2	1.98375	1.91714	1.92716	1.93448	1.9348	1.59648
959.398	5.41681	10.0525	5.6168	7.66874	5.81945		959.399	0.914254	5.40703	1.4564	2.23785	1.04192		189.4	2.73713	2.64991	3.01754	2.78432	2.48418		189.4	1.9815	1.90535	1.93163	1.94051	1.93759	1.59461
959.598	5.41889	10.0604	5.62403	7.67725	5.82213		959.599	0.91109	5.40316	1.45476	2.24968	1.03964		189.6	2.72961	2.64904	3.01673	2.7794	2.48508		189.6	1.97065	1.91893	1.93026	1.93094	1.9343	1.60032
959.798	5.41488	10.0623	5.61201	7.68051	5.82704		959.799	0.907471	5.40941	1.45363	2.24025	1.04785		189.8	2.74254	2.64817	3.02282	2.78064	2.47931		189.8	1.97967	1.91938	1.92817	1.93428	1.93293	1.60242
959.998	5.40711	10.0575	5.62226	7.67888	5.8328		959.999	0.90974	5.41479	1.45403	2.2452	1.05594		190	2.74737	2.64569	3.019	2.78186	2.47311		190	1.98602	1.91039	1.93017	1.94172	1.93556	1.60081
960.198	5.4207	10.0608	5.62262	7.67597	5.83478		960.199	0.911609	5.40432	1.45282	2.23835	1.04199		190.2	2.73849	2.64231	3.01923	2.78356	2.48329		190.2	1.97347	1.90935	1.92642	1.93324	1.93413	1.5952
960.398	5.41909	10.0623	5.62001	7.6776	5.8247		960.399	0.907052	5.41295	1.4572	2.25329	1.0356		190.4	2.73554	2.64591	3.01869	2.78514	2.4817		190.4	1.97538	1.91735	1.93092	1.9395	1.93407	1.60218
960.598	5.40075	10.0536	5.62262	7.68118	5.82359		960.599	0.906502	5.41518	1.45262	2.25048	1.04957		190.6	2.73875	2.64868	3.01742	2.78074	2.47351		190.6	1.98364	1.91848	1.93291	1.94369	1.93678	1.60294
960.798	5.41966	10.0682	5.62525	7.68457	5.82952		960.799	0.91023	5.40723	1.45278	2.2488	1.05158		190.8	2.75052	2.64922	3.02677	2.77795	2.47863		190.8	1.98078	1.92299	1.92823	1.93681	1.9393	1.59832
960.998	5.4277	10.0625	5.62653	7.67213	5.83259		960.999	0.914462	5.41274	1.45596	2.24839	1.04157		191	2.74832	2.64633	3.0257	2.78239	2.48882		191	1.98238	1.91153	1.93276	1.94018	1.94013	1.59503
961.198	5.40541	10.0511	5.61814	7.67157	5.82412		961.199	0.913063	5.41519	1.45488	2.25468	1.0414		191.2	2.73842	2.64918	3.01945	2.78267	2.493		191.2	1.97713	1.91452	1.92777	1.94257	1.93634	1.59837
961.398	5.41595	10.0612	5.62653	7.67474	5.81915		961.399	0.907077	5.41758	1.44867	2.25168	1.05211		191.4	2.7402	2.64978	3.01901	2.77867	2.48071		191.4	1.97865	1.92334	1.93085	1.93842	1.93753	1.59546
961.598	5.42415	10.0644	5.62575	7.68028	5.83177		961.599	0.908675	5.41468	1.45356	2.24883	1.05492		191.6	2.74833	2.6542	3.02932	2.78391	2.47619		191.6	1.98527	1.92191	1.92589	1.93623	1.93712	1.60481
961.798	5.41104	10.0622	5.62773	7.66899	5.83141		961.799	0.912234	5.41784	1.46027	2.24768	1.04467		191.8	2.74751	2.6505	3.02799	2.78759	2.48564		191.8	1.98821	1.91002	1.93398	1.9406	1.9387	1.59602
961.998	5.41662	10.062	5.63052	7.68085	5.83414		961.999	0.908676	5.41385	1.45377	2.25343	1.03877		192	2.73459	2.64971	3.0223	2.78704	2.48702		192	1.97745	1.91584	1.93158	1.93983	1.94076	1.60411
962.198	5.41997	10.0715	5.62777	7.68253	5.82809		962.199	0.912739	5.41366	1.44918	2.25082	1.05282		192.2	2.73736	2.65088	3.02946	2.78268	2.48402		192.2	1.97788	1.92195	1.93198	1.93702	1.94337	1.608
962.398	5.41651	10.0612	5.62943	7.67601	5.82489		962.399	0.914707	5.42466	1.45692	2.25484	1.05329		192.4	2.75213	2.65281	3.01986	2.78795	2.47376		192.4	1.99289	1.91638	1.93494	1.94589	1.93637	1.60736
962.598	5.42308	10.0674	5.63756	7.682	5.83663		962.599	0.910419	5.41312	1.45687	2.24684	1.04503		192.6	2.7467	2.64751	3.02779	2.78637	2.48574		192.6	1.98282	1.91432	1.92912	1.9395	1.94129	1.59589
962.798	5.42408	10.06	5.63479	7.67657	5.83482		962.799	0.911053	5.41434	1.45006	2.25159	1.03999		192.8	2.7441	2.65224	3.02664	2.78957	2.49147		192.8	1.98131	1.92105	1.93619	1.9349	1.93673	1.60735
962.998	5.41112	10.0601	5.62887	7.68433	5.82642		962.999	0.914926	5.42405	1.46125	2.25507	1.04891		193	2.74572	2.65064	3.02308	2.78943	2.4852		193	1.97701	1.92174	1.93231	1.94524	1.94592	1.60597
963.198	5.41041	10.0689	5.63341	7.685	5.83177		963.199	0.914671	5.41874	1.45326	2.24951	1.05169		193.2	2.74069	2.65581	3.02463	2.78838	2.47847		193.2	1.9914	1.92295	1.93285	1.94398	1.94187	1.60257
963.398	5.42987	10.0712	5.63636	7.68483	5.83885		963.399	0.909101	5.41828	1.45342	2.24642	1.04434		193.4	2.75485	2.64823	3.0302	2.79043	2.48502		193.4	1.98823	1.91918	1.93619	1.94153	1.94219	1.59947
963.598	5.41684	10.0616	5.63874	7.68539	5.83506		963.599	0.908552	5.42323	1.46039	2.25565	1.03992		193.6	2.74808	2.65308	3.02774	2.78737	2.49502		193.6	1.98161	1.92056	1.93715	1.9399	1.93993	1.6075
963.798	5.41046	10.0581	5.63837	7.67726	5.82403		963.799	0.912993	5.42206	1.45462	2.25345	1.04598		193.8	2.73963	2.64818	3.0237	2.79009	2.48824		193.8	1.98615	1.9145	1.9345	1.94358	1.94438	1.60256
963.998	5.43252	10.0679	5.64434	7.68423	5.83107		963.999	0.911345	5.42309	1.45331	2.25466	1.05588		194	2.74381	2.65448	3.02454	2.78867	2.4778		194	1.97904	1.92706	1.93205	1.94071	1.94073	1.6072
964.198	5.42425	10.0737	5.63622	7.68427	5.84028		964.199	0.910626	5.42099	1.45527	2.24757	1.04852		194.2	2.75637	2.65115	3.02783	2.78735	2.48915		194.2	1.99656	1.92141	1.93291	1.94316	1.94692	1.60509
964.398	5.40972	10.06	5.64452	7.68144	5.83176		964.399	0.9128	5.42705	1.45849	2.25441	1.0433		194.4	2.74501	2.65448	3.02952	2.79211	2.49011		194.4	1.9889	1.91312	1.93226	1.94655	1.94345	1.59742
964.598	5.43148	10.0735	5.64248	7.68631	5.83324		964.599	0.912986	5.42391	1.45153	2.25144	1.04865		194.6	2.74147	2.65577	3.03267	2.78597	2.4945		194.6	1.98317	1.92519	1.93426	1.94039	1.94092	1.60269
964.798	5.42681	10.0662	5.6381	7.68928	5.83178		964.799	0.907407	5.42284	1.4547	2.25314	1.05713		194.8	2.74551	2.65274	3.03481	2.79138	2.48075		194.8	1.98545	1.92405	1.93469	1.94366	1.93797	1.60698
964.998	5.4148	10.0704	5.64401	7.68475	5.83482		964.999	0.916819	5.43167	1.45896	2.25842	1.05233		195	2.75292	2.65214	3.02628	2.78904	2.48413		195	1.99477	1.9183	1.93722	1.93965	1.94141	1.60574
965.198	5.43202	10.0724	5.64907	7.6904	5.84138		965.199	0.916393	5.42383	1.45838	2.25808	1.04627		195.2	2.75094	2.65214	3.03339	2.78701	2.494		195.2	1.98748	1.91831	1.93166	1.94495	1.94244	1.60222
965.398	5.42681	10.0689	5.64635	7.68347	5.84038		965.399	0.913099	5.42633	1.4591	2.25857	1.05126		195.4	2.74156	2.65418	3.03123	2.78942	2.49197		195.4	1.98607	1.92448	1.9383	1.93736	1.9454	1.60365
965.598	5.40862	10.0618	5.64561	7.69384	5.82544		965.599	0.911571	5.42366	1.455	2.25756	1.05619		195.6	2.75189	2.65104	3.02305	2.78948	2.48705		195.6	1.99076	1.92339	1.93592	1.94716	1.94758	1.60673
965.798	5.42551	10.0762	5.65123	7.69514	5.83909		965.799	0.917038	5.42363	1.45433	2.25362	1.05364		195.8	2.75393	2.65335	3.03214	2.78956	2.48123		195.8	1.9901	1.92571	1.93473	1.94628	1.9414	1.60626
965.998	5.43688	10.0747	5.65103	7.69028	5.84431		965.999	0.910112	5.42985	1.45841	2.25834	1.04472		196	2.75503	2.65545	3.04287	2.79077	2.4899		196	1.98666	1.9222	1.93001	1.94222	1.94899	1.60632
966.198	5.41347	10.0658	5.64875	7.6892	5.83997		966.199	0.915766	5.43909	1.46018	2.26193	1.04695		196.2	2.73901	2.65419	3.02649	2.78759	2.49202		196.2	1.98881	1.91951	1.94488	1.94514	1.94778	1.60694
966.398	5.41986	10.0675	5.6535	7.6864	5.83486		966.399	0.912783	5.43189	1.45886	2.25773	1.05643		196.4	2.74465	2.65988	3.02615	2.79436	2.49116		196.4	1.98575	1.93314	1.93814	1.94693	1.94256	1.60565
966.598	5.42882	10.0754	5.64988	7.69468	5.83499		966.599	0.913	5.42529	1.45333	2.25826	1.05715		196.6	2.75803	2.65789	3.03766	2.79409	2.48632		196.6	1.98697	1.92537	1.93431	1.94516	1.94496	1.60809
966.798	5.41775	10.0713	5.64806	7.68524	5.84405		966.799	0.917691	5.43498	1.46029	2.25531	1.04581		196.8	2.7513	2.65268	3.0334	2.79449	2.4941		196.8	1.99042	1.91706	1.9369	1.94225	1.94684	1.60568
966.998	5.42048	10.0728	5.65768	7.69164	5.84111		966.999	0.914815	5.43148	1.45516	2.26391	1.05136		197	2.74822	2.65674	3.02879	2.79321	2.49558		197	1.98429	1.92091	1.94038	1.94287	1.94298	1.60152
967.198	5.42986	10.072	5.65195	7.69112	5.83323		967.199	0.910794	5.42987	1.45125	2.25975	1.05476		197.2	2.74612	2.65539	3.03439	2.79314	2.48892		197.2	1.98602	1.93265	1.93496	1.94773	1.94658	1.61072
967.398	5.41208	10.0701	5.65005	7.68877	5.83607		967.399	0.918095	5.43582	1.45813	2.2609	1.05355		197.4	2.76236	2.65956	3.03409	2.79596	2.47658		197.4	1.99533	1.93232	1.94034	1.95383	1.951	1.6078
967.598	5.41851	10.0753	5.65284	7.69174	5.84819		967.599	0.915267	5.43239	1.45575	2.25687	1.04872		197.6	2.75415	2.65128	3.03597	2.79215	2.48577		197.6	1.99893	1.92195	1.94232	1.94706	1.95033	1.60175
967.798	5.43738	10.0722	5.65368	7.69344	5.84131		967.799	0.913545	5.43291	1.4557	2.2651	1.04706		197.8	2.74971	2.65729	3.03621	2.79623	2.49864		197.8	1.98815	1.91961	1.93898	1.94412	1.94721	1.60501
967.998	5.42603	10.0656	5.65961	7.69937	5.83222		967.999	0.915713	5.43832	1.45656	2.2622	1.05482		198	2.75145	2.65795	3.03234	2.79158	2.49461		198	1.98848	1.92494	1.94005	1.94857	1.94396	1.6109
968.198	5.41848	10.073	5.65365	7.69501	5.83421		968.199	0.914604	5.43534	1.45787	2.25856	1.05712		198.2	2.75113	2.65963	3.03494	2.79375	2.48482		198.2	1.99241	1.92585	1.94799	1.94586	1.94576	1.60555
968.398	5.43414	10.0834	5.66161	7.69465	5.84275		968.399	0.908397	5.43315	1.45494	2.26183	1.04825		198.4	2.75853	2.65651	3.04217	2.79529	2.4894		198.4	1.99458	1.92472	1.93528	1.94327	1.94274	1.60479
968.598	5.42055	10.071	5.66009	7.69452	5.84378		968.599	0.916497	5.44227	1.45668	2.26562	1.04519		198.6	2.76012	2.65614	3.04292	2.79844	2.49983		198.6	1.99043	1.92121	1.93777	1.94884	1.95065	1.60597
968.798	5.41333	10.0707	5.66379	7.68815	5.8392		968.799	0.916608	5.43979	1.46033	2.27055	1.04958		198.8	2.74701	2.65834	3.03293	2.79373	2.49594		198.8	1.99516	1.92362	1.94036	1.94684	1.94689	1.60583
968.998	5.43194	10.0853	5.66156	7.69356	5.84116		968.999	0.911219	5.43401	1.45362	2.25878	1.0558		199	2.75348	2.65771	3.03412	2.79524	2.49148		199	1.98799	1.93388	1.9448	1.94925	1.94738	1.60949
969.198	5.42587	10.0799	5.66248	7.69398	5.84056		969.199	0.913755	5.44446	1.46104	2.26368	1.04722		199.2	2.75906	2.65757	3.04148	2.79553	2.48833		199.2	1.99784	1.9233	1.93864	1.95159	1.94941	1.60661
969.398	5.42405	10.0675	5.66613	7.6977	5.8453		969.399	0.916429	5.44579	1.46157	2.27062	1.0438		199.4	2.75082	2.65518	3.03606	2.79703	2.49802		199.4	1.99589	1.92095	1.94944	1.94833	1.94766	1.60494
969.598	5.43603	10.0795	5.66962	7.70117	5.84626		969.599	0.917268	5.44076	1.45217	2.2674	1.05481		199.6	2.74263	2.66516	3.03455	2.79873	2.50193		199.6	1.9869	1.9306	1.93892	1.94287	1.9424	1.61067
969.798	5.4272	10.0797	5.66579	7.70698	5.83255		969.799	0.916467	5.44194	1.46305	2.26542	1.0564		199.8	2.75471	2.65713	3.04169	2.79465	2.48987		199.8	1.98744	1.93318	1.93934	1.94854	1.94696	1.60725
969.998	5.41892	10.0743	5.66353	7.70418	5.84197		969.999	0.916343	5.43841	1.46105	2.26773	1.04609		200	2.75813	2.6603	3.03643	2.79299	2.48516		200	2.00009	1.92739	1.94412	1.9535	1.95169	1.60834
970.198	5.43439	10.0805	5.67085	7.69877	5.84972		970.199	0.914718	5.44028	1.45946	2.26365	1.04713		200.2	2.75894	2.65506	3.04694	2.79992	2.49707		200.2	1.99298	1.92462	1.94507	1.95351	1.94975	1.60944
970.398	5.43793	10.0755	5.66865	7.69456	5.84188		970.399	0.915634	5.44501	1.46028	2.26464	1.05757		200.4	2.75201	2.66109	3.04618	2.79259	2.49995		200.4	1.99232	1.92929	1.94041	1.94757	1.9515	1.61143
970.598	5.41511	10.0755	5.66437	7.69444	5.84152		970.599	0.919543	5.44212	1.46645	2.26717	1.06109		200.6	2.75597	2.65937	3.03572	2.79611	2.49709		200.6	1.99375	1.92837	1.94713	1.9487	1.95237	1.61258
970.798	5.42959	10.0874	5.67479	7.70593	5.84051		970.799	0.918988	5.43943	1.45897	2.26264	1.04577		200.8	2.76098	2.66419	3.03984	2.79375	2.48929		200.8	1.99416	1.93336	1.94219	1.95093	1.94943	1.60884
970.998	5.43465	10.0806	5.67362	7.70512	5.85259		970.999	0.917233	5.44407	1.45966	2.26946	1.04357		201	2.7648	2.66256	3.04876	2.80073	2.49711		201	2.00018	1.92754	1.94344	1.95357	1.95116	1.6052
971.198	5.42007	10.0767	5.66854	7.69721	5.8496		971.199	0.917668	5.44668	1.45839	2.26844	1.05127		201.2	2.75519	2.66415	3.04065	2.7969	2.50778		201.2	1.99386	1.92626	1.94859	1.95549	1.95424	1.61047
971.398	5.42379	10.0787	5.67235	7.69726	5.8399		971.399	0.917373	5.44459	1.45878	2.26682	1.0571		201.4	2.75058	2.66648	3.03649	2.80015	2.49707		201.4	1.99042	1.93735	1.94554	1.95131	1.94593	1.61031
971.598	5.43303	10.0881	5.67655	7.7022	5.84193		971.599	0.915371	5.44466	1.45816	2.26679	1.04992		201.6	2.76039	2.66145	3.04696	2.7975	2.49329		201.6	1.9953	1.93355	1.93784	1.94718	1.94909	1.61254
971.798	5.42603	10.0833	5.67261	7.70443	5.84825		971.799	0.917973	5.4432	1.45904	2.27134	1.0464		201.8	2.76541	2.65855	3.04579	2.80323	2.49534		201.8	1.99729	1.92317	1.94641	1.95324	1.94791	1.60806
971.998	5.4275	10.0794	5.67919	7.69609	5.8508		971.999	0.916094	5.45	1.4563	2.26694	1.05464		202	2.75312	2.66696	3.04001	2.79879	2.50195		202	2.00066	1.92737	1.94498	1.94636	1.95347	1.60878
972.198	5.43374	10.0774	5.67278	7.7041	5.84718		972.199	0.912863	5.44493	1.45728	2.26763	1.05696		202.2	2.7539	2.66219	3.04318	2.80204	2.50128		202.2	1.98887	1.93438	1.93951	1.95078	1.95051	1.61742
972.398	5.42231	10.0794	5.67504	7.70369	5.84036		972.399	0.916638	5.45173	1.46347	2.26965	1.05255		202.4	2.76318	2.66358	3.04505	2.80534	2.4896		202.4	2.00284	1.93347	1.94412	1.95562	1.94962	1.61321
972.598	5.42316	10.0807	5.68552	7.70308	5.8489		972.599	0.923227	5.45249	1.4608	2.27387	1.04636		202.6	2.76498	2.66123	3.04369	2.80128	2.50399		202.6	2.00336	1.92335	1.94642	1.95027	1.95676	1.60584
972.798	5.43872	10.0828	5.68257	7.70457	5.85409		972.799	0.91679	5.45009	1.45654	2.2737	1.05561		202.8	2.76349	2.65697	3.04738	2.80473	2.50386		202.8	1.99265	1.92587	1.94128	1.95159	1.95922	1.61296
972.998	5.42419	10.0743	5.67527	7.70289	5.84675		972.999	0.917209	5.45261	1.46323	2.26891	1.06358		203	2.75274	2.67081	3.04571	2.80311	2.50629		203	1.99679	1.93649	1.94697	1.95236	1.95914	1.62037
973.198	5.42153	10.0789	5.68309	7.70292	5.83775		973.199	0.918641	5.44545	1.46124	2.26735	1.05261		203.2	2.75822	2.66636	3.04361	2.79922	2.49529		203.2	2.00109	1.93244	1.94476	1.9571	1.95365	1.61003
973.398	5.43363	10.0946	5.68206	7.70888	5.85293		973.399	0.917413	5.4525	1.46505	2.27062	1.04716		203.4	2.76521	2.66343	3.04459	2.80215	2.49534		203.4	1.99476	1.93352	1.94564	1.95479	1.95001	1.60687
973.598	5.43156	10.0841	5.68711	7.70187	5.84778		973.599	0.918661	5.45769	1.46085	2.27523	1.05119		203.6	2.76597	2.65917	3.05247	2.80101	2.50568		203.6	2.00199	1.92771	1.94922	1.95018	1.95772	1.6118
973.798	5.42276	10.0783	5.68865	7.70336	5.84104		973.799	0.920768	5.45266	1.45742	2.27724	1.0619		203.8	2.75658	2.66205	3.0446	2.80011	2.50539		203.8	1.99916	1.92716	1.94857	1.94578	1.95642	1.61021
973.998	5.43277	10.0842	5.68574	7.71165	5.84308		973.999	0.919621	5.452	1.45735	2.26805	1.04983		204	2.75665	2.66964	3.04681	2.80506	2.49825		204	1.99834	1.94195	1.94603	1.95515	1.95286	1.61623
974.198	5.42865	10.0883	5.68829	7.70967	5.8436		974.199	0.920463	5.45869	1.46501	2.27872	1.04684		204.2	2.76784	2.66209	3.04884	2.80233	2.49845		204.2	2.0001	1.93339	1.94787	1.9533	1.95321	1.6129
974.398	5.42801	10.0831	5.68434	7.70943	5.84787		974.399	0.921017	5.46394	1.45521	2.27907	1.05569		204.4	2.76103	2.66018	3.04647	2.80515	2.50378		204.4	2.00776	1.92585	1.94834	1.95583	1.95675	1.60861
974.598	5.43286	10.0917	5.69002	7.70596	5.84687		974.599	0.919745	5.45473	1.4554	2.26985	1.06016		204.6	2.75337	2.67121	3.04852	2.80377	2.50668		204.6	1.99623	1.93859	1.94677	1.94655	1.95827	1.61551
974.798	5.42974	10.0938	5.69145	7.70935	5.84321		974.799	0.922605	5.45895	1.46264	2.27254	1.0572		204.8	2.7613	2.67168	3.04702	2.80565	2.50014		204.8	1.99356	1.93488	1.9494	1.9571	1.95004	1.61658
974.998	5.42555	10.0889	5.69849	7.70685	5.84735		974.999	0.918871	5.45914	1.46605	2.27428	1.04768		205	2.76559	2.66316	3.04858	2.80406	2.49368		205	2.0063	1.93447	1.94926	1.95778	1.95682	1.61079
975.198	5.43771	10.0883	5.6986	7.71142	5.85509		975.199	0.919024	5.45642	1.45707	2.27595	1.05472		205.2	2.76352	2.66216	3.04879	2.80333	2.50203		205.2	1.99505	1.93202	1.95051	1.95126	1.95393	1.61822
975.398	5.44001	10.0888	5.69176	7.715	5.8539		975.399	0.919563	5.4597	1.45695	2.27309	1.06069		205.4	2.75748	2.67099	3.05827	2.80571	2.51254		205.4	1.99833	1.93407	1.95082	1.95282	1.95851	1.61623
975.598	5.41731	10.083	5.6926	7.71154	5.8387		975.599	0.920003	5.46305	1.45958	2.278	1.06077		205.6	2.75906	2.66917	3.0483	2.8043	2.49906		205.6	1.99979	1.93446	1.94688	1.95681	1.95521	1.61311
975.798	5.43273	10.0928	5.69756	7.71927	5.84962		975.799	0.919836	5.45187	1.46219	2.2757	1.04792		205.8	2.76064	2.66457	3.05194	2.80732	2.49355		205.8	1.99777	1.94132	1.94992	1.9559	1.95138	1.61142
975.998	5.43865	10.0899	5.69873	7.71339	5.86071		975.999	0.918118	5.45961	1.46199	2.27949	1.05534		206	2.7708	2.66581	3.05866	2.80615	2.50518		206	1.99816	1.9351	1.94862	1.95753	1.95902	1.60882
976.198	5.42576	10.081	5.69684	7.70293	5.85112		976.199	0.919626	5.46225	1.45611	2.28085	1.05724		206.2	2.76827	2.66766	3.04675	2.81021	2.5146		206.2	2.00556	1.9298	1.95534	1.95877	1.95452	1.6154
976.398	5.42617	10.0987	5.69595	7.72208	5.84571		976.399	0.921931	5.46042	1.46114	2.27202	1.05731		206.4	2.7571	2.66978	3.04373	2.81325	2.50518		206.4	1.99923	1.93672	1.95089	1.9546	1.95474	1.61999
976.598	5.43759	10.0916	5.69747	7.71635	5.84856		976.599	0.920627	5.46397	1.46106	2.27639	1.04746		206.6	2.76868	2.66878	3.05756	2.80876	2.49433		206.6	1.99606	1.94237	1.94832	1.95591	1.95061	1.61887
976.798	5.42951	10.0905	5.69746	7.71039	5.85504		976.799	0.921892	5.468	1.46621	2.28203	1.04826		206.8	2.76872	2.66141	3.05336	2.81035	2.4976		206.8	2.00764	1.93266	1.95453	1.95864	1.95941	1.61302
976.998	5.43159	10.0842	5.70337	7.71355	5.85763		976.999	0.914989	5.46644	1.46231	2.28254	1.05947		207	2.76064	2.67037	3.0497	2.80894	2.51344		207	2.00348	1.92797	1.95475	1.96166	1.96321	1.61413
977.198	5.44111	10.0852	5.69864	7.7175	5.85316		977.199	0.920647	5.46142	1.45667	2.27625	1.06166		207.2	2.75986	2.67452	3.05369	2.80492	2.50623		207.2	2.00108	1.94507	1.95551	1.9579	1.95378	1.62305
977.398	5.4244	10.093	5.70064	7.71511	5.84329		977.399	0.926751	5.46374	1.46536	2.28122	1.05032		207.4	2.76781	2.66935	3.05172	2.80548	2.49769		207.4	2.00885	1.94682	1.95523	1.95943	1.96381	1.62287
977.598	5.43425	10.0991	5.7082	7.71799	5.85392		977.599	0.919772	5.47216	1.46658	2.2806	1.04859		207.6	2.76947	2.66751	3.05666	2.81678	2.50077		207.6	2.00633	1.9345	1.95079	1.96013	1.9593	1.61432
977.798	5.44852	10.0944	5.71285	7.71889	5.86063		977.799	0.91823	5.46692	1.45944	2.28035	1.06345		207.8	2.7661	2.66813	3.05778	2.80755	2.50866		207.8	2.00195	1.93086	1.94991	1.95581	1.95165	1.61673
977.998	5.43209	10.0846	5.69932	7.71267	5.84701		977.999	0.925743	5.4687	1.46432	2.28219	1.06556		208	2.7609	2.66924	3.05888	2.80331	2.51077		208	2.00398	1.9385	1.95646	1.95902	1.96009	1.61982
978.198	5.42061	10.0883	5.70371	7.71474	5.84962		978.199	0.922773	5.46818	1.46627	2.27751	1.05415		208.2	2.76218	2.67554	3.04787	2.80653	2.49846		208.2	2.00438	1.94397	1.95266	1.96364	1.95966	1.61731
978.398	5.45342	10.0934	5.71241	7.71927	5.85707		978.399	0.91675	5.46427	1.46403	2.27888	1.04759		208.4	2.76962	2.67017	3.05827	2.81035	2.50282		208.4	2.0073	1.94143	1.95449	1.96109	1.95637	1.60958
978.598	5.43425	10.09	5.70647	7.70837	5.85478		978.599	0.922099	5.47469	1.46442	2.28141	1.06354		208.6	2.76678	2.67134	3.05816	2.8105	2.51484		208.6	2.01295	1.93725	1.9494	1.95752	1.9609	1.61442
978.798	5.42806	10.0884	5.71524	7.71666	5.85423		978.799	0.925339	5.46806	1.46202	2.28414	1.06202		208.8	2.75566	2.6685	3.05312	2.81026	2.51055		208.8	2.00341	1.93304	1.95982	1.95684	1.96066	1.61825
978.998	5.43767	10.1049	5.71307	7.71362	5.8451		978.999	0.922381	5.46108	1.46213	2.27775	1.05796		209	2.76088	2.67657	3.05755	2.81579	2.50279		209	1.99783	1.94496	1.9493	1.95828	1.96007	1.61777
979.198	5.43476	10.0973	5.71174	7.72103	5.85297		979.199	0.920908	5.47479	1.47208	2.2865	1.04909		209.2	2.77438	2.66898	3.05871	2.81247	2.50142		209.2	2.01074	1.9386	1.95221	1.96417	1.96177	1.61755
979.398	5.4297	10.0906	5.71449	7.72046	5.86288		979.399	0.922751	5.47258	1.46501	2.28754	1.06427		209.4	2.76626	2.66888	3.05753	2.8098	2.50941		209.4	2.01142	1.92991	1.95679	1.96351	1.96241	1.61661
979.598	5.44234	10.0992	5.7222	7.71678	5.86564		979.599	0.926142	5.46822	1.45698	2.28608	1.06789		209.6	2.75673	2.67572	3.05779	2.81385	2.51567		209.6	2.00323	1.94289	1.95372	1.96186	1.95824	1.6161
979.798	5.44096	10.1011	5.71445	7.72117	5.84714		979.799	0.920165	5.47621	1.47007	2.28199	1.05219		209.8	2.76238	2.67307	3.05177	2.81599	2.50529		209.8	2.00376	1.94344	1.95064	1.96345	1.95911	1.62121
979.998	5.42718	10.0966	5.71927	7.71529	5.85475		979.999	0.923012	5.47797	1.46829	2.286	1.04878		210	2.77027	2.66904	3.0578	2.8092	2.49951		210	2.01387	1.9415	1.95228	1.96322	1.96073	1.61762
980.198	5.44264	10.0965	5.72275	7.72403	5.86578		980.199	0.918734	5.47746	1.45746	2.28317	1.05759		210.2	2.77505	2.66547	3.06236	2.81086	2.51323		210.2	2.00414	1.9336	1.95517	1.96139	1.96387	1.61354
980.398	5.44807	10.0973	5.71824	7.71641	5.86561		980.399	0.919334	5.47349	1.46587	2.28304	1.06564		210.4	2.76792	2.6787	3.0618	2.8107	2.51623		210.4	2.00558	1.94222	1.95355	1.96213	1.96037	1.61834
980.598	5.42858	10.0904	5.71757	7.71887	5.84783		980.599	0.9277	5.47272	1.47074	2.28331	1.05748		210.6	2.76443	2.67311	3.05326	2.81108	2.51443		210.6	2.00416	1.94458	1.95299	1.96571	1.96271	1.61722
980.798	5.43278	10.1015	5.72114	7.72235	5.86199		980.799	0.924572	5.4715	1.4662	2.28734	1.04694		210.8	2.76838	2.67041	3.05718	2.81164	2.50451		210.8	2.00853	1.94459	1.95492	1.96296	1.96163	1.61873
980.998	5.44717	10.0997	5.72004	7.71937	5.86379		980.999	0.922629	5.4806	1.46344	2.29197	1.06156		211	2.78118	2.66956	3.06472	2.8159	2.51045		211	2.00585	1.93301	1.95566	1.96481	1.96732	1.62138
981.198	5.43173	10.0998	5.72253	7.71932	5.85767		981.199	0.927227	5.47733	1.46883	2.29196	1.07294		211.2	2.76637	2.67599	3.06296	2.81594	2.51779		211.2	2.00868	1.93466	1.96196	1.96292	1.96827	1.62106
981.398	5.43564	10.1051	5.72469	7.72673	5.85843		981.399	0.926351	5.46959	1.46261	2.28731	1.05519		211.4	2.76424	2.67735	3.05592	2.81659	2.51381		211.4	2.00607	1.94317	1.95629	1.96271	1.96091	1.62058
981.598	5.45098	10.1077	5.73003	7.72674	5.85685		981.599	0.924631	5.47244	1.46352	2.28792	1.05609		211.6	2.77277	2.67447	3.06282	2.81697	2.50549		211.6	2.00554	1.94541	1.9549	1.96364	1.96042	1.62236
981.798	5.43055	10.0976	5.72233	7.72022	5.86472		981.799	0.927045	5.48324	1.46371	2.28974	1.06661		211.8	2.77792	2.66802	3.06216	2.81462	2.50931		211.8	2.01766	1.94254	1.95579	1.96868	1.96483	1.61492
981.998	5.44015	10.0997	5.72496	7.72053	5.8584		981.999	0.925634	5.479	1.458	2.28939	1.06432		212	2.7696	2.67588	3.05821	2.81651	2.51852		212	2.00545	1.93302	1.95888	1.96536	1.96193	1.61681
982.198	5.44867	10.1046	5.72632	7.71908	5.85851		982.199	0.924608	5.47522	1.46429	2.27995	1.0605		212.2	2.75958	2.67562	3.06002	2.81453	2.51433		212.2	2.00149	1.94872	1.95544	1.96287	1.9627	1.62262
982.398	5.43538	10.104	5.7217	7.72217	5.85951		982.399	0.925667	5.48141	1.4684	2.29577	1.05184		212.4	2.77324	2.67492	3.05938	2.81494	2.50373		212.4	2.01291	1.9444	1.95792	1.96576	1.96518	1.62291
982.598	5.43595	10.1019	5.72858	7.7253	5.85928		982.599	0.924432	5.4865	1.46526	2.29274	1.06031		212.6	2.76982	2.67489	3.06264	2.81477	2.50793		212.6	2.01231	1.93737	1.95921	1.96393	1.96186	1.61743
982.798	5.45186	10.1066	5.73446	7.72643	5.86452		982.799	0.922812	5.47985	1.4629	2.28663	1.07243		212.8	2.77428	2.67544	3.06455	2.8163	2.51728		212.8	2.01015	1.94197	1.95717	1.96361	1.96176	1.62218
982.998	5.43511	10.095	5.72783	7.72173	5.86		982.999	0.926731	5.4793	1.46913	2.2899	1.0602		213	2.76713	2.67463	3.06582	2.81578	2.51339		213	2.01374	1.9437	1.95876	1.96208	1.96628	1.62886
983.198	5.42835	10.0995	5.73289	7.72821	5.85293		983.199	0.925047	5.4792	1.46688	2.29149	1.05114		213.2	2.76168	2.67617	3.05443	2.8155	2.51149		213.2	2.01605	1.94331	1.96112	1.96658	1.96182	1.62286
983.398	5.45075	10.1155	5.72921	7.72538	5.86407		983.399	0.924837	5.48066	1.46209	2.2918	1.06618		213.4	2.77836	2.67833	3.06493	2.81907	2.50693		213.4	2.00921	1.94023	1.95907	1.96591	1.96438	1.61992
983.598	5.43753	10.0987	5.7335	7.72555	5.86317		983.599	0.927437	5.48861	1.46983	2.29638	1.06733		213.6	2.7764	2.67162	3.069	2.81756	2.51849		213.6	2.01607	1.94151	1.95724	1.96808	1.96701	1.62027
983.798	5.43344	10.0977	5.7365	7.73184	5.85848		983.799	0.923022	5.48201	1.47034	2.28975	1.06399		213.8	2.76134	2.67989	3.05937	2.81917	2.52107		213.8	2.01228	1.94117	1.96287	1.96315	1.96947	1.61636
983.998	5.44405	10.1067	5.73353	7.72966	5.85754		983.999	0.925857	5.47279	1.46622	2.28856	1.05383		214	2.76467	2.67834	3.06113	2.81627	2.50958		214	2.00337	1.95316	1.9564	1.97124	1.96198	1.62742
984.198	5.44369	10.108	5.73749	7.73046	5.86463		984.199	0.926414	5.48646	1.47301	2.29646	1.05842		214.2	2.77679	2.67297	3.0665	2.81447	2.5114		214.2	2.01678	1.94576	1.95796	1.96981	1.96816	1.62346
984.398	5.43447	10.1049	5.73432	7.72505	5.86949		984.399	0.924769	5.48613	1.46619	2.29019	1.06266		214.4	2.77609	2.67091	3.06269	2.82075	2.51547		214.4	2.01684	1.93773	1.96178	1.96799	1.96849	1.62175
984.598	5.44849	10.1069	5.74352	7.72791	5.868		984.599	0.925043	5.48242	1.46258	2.29002	1.06491		214.6	2.7651	2.68063	3.06305	2.8176	2.52471		214.6	2.00733	1.94245	1.9568	1.96571	1.96936	1.62098
984.798	5.43863	10.1102	5.73817	7.72846	5.86153		984.799	0.922424	5.48462	1.46786	2.2929	1.05798		214.8	2.76933	2.67889	3.06997	2.81569	2.51227		214.8	2.01507	1.95077	1.95864	1.96362	1.96694	1.62643
984.998	5.42868	10.1085	5.73942	7.72831	5.85606		984.999	0.929542	5.49073	1.46645	2.29993	1.05385		215	2.77514	2.67548	3.06164	2.81914	2.50663		215	2.01696	1.94744	1.96228	1.97003	1.96474	1.61996
985.198	5.44761	10.1118	5.74237	7.72889	5.86962		985.199	0.926593	5.4846	1.46152	2.29187	1.06355		215.2	2.78007	2.67419	3.06646	2.81906	2.51415		215.2	2.01648	1.93904	1.96906	1.96615	1.97357	1.61833
985.398	5.44937	10.1045	5.75061	7.72829	5.87089		985.399	0.929243	5.48211	1.46748	2.2939	1.07173		215.4	2.77984	2.68294	3.07382	2.82079	2.52423		215.4	2.00758	1.94388	1.95932	1.97011	1.97273	1.62637
985.598	5.43636	10.107	5.74319	7.73207	5.85952		985.599	0.93039	5.49055	1.46969	2.29528	1.0583		215.6	2.76636	2.68273	3.06653	2.81388	2.51748		215.6	2.01985	1.94545	1.95966	1.97216	1.97229	1.6231
985.798	5.43377	10.1147	5.74696	7.73768	5.85841		985.799	0.928305	5.48701	1.46606	2.29341	1.0564		215.8	2.7735	2.67785	3.06871	2.82251	2.51681		215.8	2.01766	1.95146	1.95828	1.96982	1.96374	1.62383
985.998	5.45174	10.1123	5.74126	7.73411	5.86946		985.999	0.92604	5.49258	1.46869	2.30089	1.06672		216	2.78107	2.67155	3.0752	2.81915	2.51474		216	2.01842	1.94331	1.9593	1.96939	1.9663	1.62421
986.198	5.43883	10.1033	5.74822	7.73042	5.86716		986.199	0.933084	5.48916	1.46378	2.29894	1.06979		216.2	2.77688	2.67577	3.06455	2.82198	2.52166		216.2	2.01699	1.93988	1.9653	1.97342	1.97204	1.62667
986.398	5.44554	10.1078	5.74422	7.73424	5.86374		986.399	0.932316	5.4873	1.46678	2.30282	1.05153		216.4	2.76601	2.68054	3.06587	2.82138	2.52164		216.4	2.01416	1.95214	1.96106	1.96444	1.96869	1.62447
986.598	5.45438	10.1224	5.74545	7.73608	5.86155		986.599	0.932739	5.49075	1.46888	2.29842	1.05806		216.6	2.76982	2.67568	3.07107	2.81598	2.51491		216.6	2.01154	1.95664	1.95993	1.97235	1.96906	1.6275
986.798	5.43819	10.106	5.75125	7.73175	5.86616		986.799	0.928654	5.49631	1.46605	2.29952	1.06683		216.8	2.77934	2.67651	3.06855	2.81791	2.51504		216.8	2.02072	1.94643	1.96464	1.9685	1.97608	1.62284
986.998	5.4499	10.1131	5.74724	7.73189	5.8717		986.999	0.928068	5.48978	1.46882	2.29703	1.06687		217	2.77372	2.68401	3.07028	2.81999	2.52559		217	2.01465	1.94636	1.96263	1.97409	1.9728	1.62733
987.198	5.45634	10.1164	5.74154	7.73498	5.86772		987.199	0.923686	5.49077	1.4677	2.29642	1.06258		217.2	2.7685	2.68194	3.07395	2.81811	2.52346		217.2	2.01114	1.95264	1.964	1.96901	1.97132	1.62666
987.398	5.43462	10.1102	5.74519	7.73691	5.86456		987.399	0.930743	5.49862	1.47646	2.3026	1.05642		217.4	2.77572	2.67914	3.06936	2.81629	2.51596		217.4	2.01834	1.95274	1.96442	1.97086	1.968	1.6309
987.598	5.43697	10.112	5.75037	7.73471	5.87477		987.599	0.924269	5.49783	1.46679	2.30087	1.06724		217.6	2.77221	2.67668	3.06623	2.82141	2.51274		217.6	2.01785	1.94365	1.96665	1.97352	1.97646	1.62234
987.798	5.45719	10.1204	5.75714	7.73438	5.88491		987.799	0.924631	5.4936	1.46508	2.30016	1.06686		217.8	2.78749	2.68391	3.0753	2.8255	2.52405		217.8	2.01518	1.94992	1.96563	1.96403	1.97304	1.62651
987.998	5.44023	10.107	5.75196	7.73214	5.86951		987.999	0.933405	5.49355	1.47139	2.30006	1.06771		218	2.77392	2.68535	3.07488	2.82145	2.52881		218	2.01626	1.95044	1.96526	1.97333	1.97378	1.6286
988.198	5.43598	10.1105	5.75655	7.74106	5.86355		988.199	0.925851	5.49489	1.4719	2.29568	1.05945		218.2	2.767	2.68452	3.06956	2.82471	2.5228		218.2	2.02127	1.95573	1.96611	1.97628	1.96813	1.62935
988.398	5.45512	10.1207	5.75765	7.73886	5.87305		988.399	0.928606	5.49493	1.46928	2.30531	1.06077		218.4	2.77495	2.68342	3.07346	2.82514	2.51432		218.4	2.01766	1.95362	1.96565	1.96481	1.9698	1.6237
988.598	5.44675	10.1168	5.75528	7.73462	5.87442		988.599	0.927649	5.49813	1.46884	2.29872	1.07324		218.6	2.78515	2.67386	3.07841	2.82305	2.51553		218.6	2.02174	1.9465	1.96501	1.97201	1.97319	1.62463
988.798	5.43871	10.1083	5.75252	7.73718	5.86457		988.799	0.932637	5.49786	1.47567	2.30098	1.06327		218.8	2.7693	2.67978	3.07351	2.81989	2.52584		218.8	2.01765	1.94591	1.966	1.96576	1.9719	1.62696
988.998	5.44719	10.1136	5.76174	7.74231	5.85825		988.999	0.930064	5.49116	1.46962	2.29907	1.05356		219	2.7659	2.68323	3.06818	2.82388	2.52089		219	2.01245	1.95375	1.96264	1.97275	1.97132	1.62924
989.198	5.44481	10.1269	5.75688	7.74089	5.86557		989.199	0.931144	5.50425	1.47358	2.3037	1.05965		219.2	2.77894	2.67695	3.07524	2.826	2.51445		219.2	2.01965	1.95448	1.9628	1.97743	1.97235	1.62829
989.398	5.44132	10.1145	5.76205	7.73364	5.88158		989.399	0.927529	5.50242	1.47262	2.30185	1.06863		219.4	2.78373	2.67375	3.07474	2.827	2.51328		219.4	2.02272	1.94804	1.96239	1.975	1.97199	1.62127
989.598	5.45351	10.1214	5.76338	7.74475	5.87653		989.599	0.927584	5.49503	1.46565	2.29861	1.06289		219.6	2.77297	2.68363	3.07446	2.82522	2.52995		219.6	2.01486	1.95302	1.96928	1.96869	1.97013	1.62643
989.798	5.44661	10.1167	5.75849	7.74205	5.86465		989.799	0.929916	5.50088	1.46913	2.29308	1.06045		219.8	2.77375	2.68514	3.07845	2.82961	2.52758		219.8	2.01524	1.95922	1.96089	1.97426	1.97215	1.63399
989.998	5.43408	10.1155	5.75975	7.73823	5.86175		989.999	0.928831	5.50556	1.47079	2.30778	1.06408		220	2.77863	2.6803	3.07117	2.82304	2.51609		220	2.02706	1.95219	1.96507	1.97825	1.97289	1.62818
990.198	5.45764	10.1199	5.77097	7.73744	5.8751		990.199	0.928361	5.49547	1.46635	2.30443	1.07107		220.2	2.78493	2.68178	3.07427	2.8232	2.52245		220.2	2.02269	1.95196	1.96229	1.9741	1.97294	1.62136
990.398	5.45618	10.1204	5.76207	7.74172	5.87337		990.399	0.930489	5.50135	1.47579	2.30393	1.06258		220.4	2.78437	2.68558	3.0841	2.82585	2.5274		220.4	2.01919	1.94655	1.96808	1.96963	1.9743	1.62759
990.598	5.44274	10.1101	5.75985	7.73936	5.8646		990.599	0.930062	5.50433	1.47222	2.30285	1.05967		220.6	2.77149	2.68495	3.06606	2.82804	2.52491		220.6	2.01661	1.95235	1.96991	1.97134	1.9815	1.63273
990.798	5.44876	10.1213	5.76576	7.7396	5.86465		990.799	0.93026	5.50176	1.46091	2.302	1.06306		220.8	2.77472	2.68069	3.07123	2.82477	2.5147		220.8	2.02052	1.95816	1.96518	1.97039	1.97057	1.62527
990.998	5.45607	10.1209	5.76935	7.74001	5.87385		990.999	0.928736	5.49764	1.46931	2.30321	1.07429		221	2.78461	2.68226	3.0796	2.82647	2.52064		221	2.02551	1.95808	1.97385	1.97445	1.97752	1.62548
991.198	5.44684	10.1113	5.76637	7.73922	5.87452		991.199	0.929099	5.50531	1.47686	2.30778	1.06465		221.2	2.78071	2.68772	3.07952	2.82855	2.53009		221.2	2.02538	1.94808	1.97029	1.97699	1.97646	1.62391
991.398	5.44415	10.1192	5.76827	7.74413	5.87517		991.399	0.927236	5.49955	1.47229	2.3096	1.05705		221.4	2.77297	2.68429	3.07263	2.8258	2.53086		221.4	2.01683	1.94839	1.97315	1.97413	1.96851	1.62909
991.598	5.45266	10.1212	5.76532	7.74808	5.87085		991.599	0.926786	5.50656	1.4709	2.31016	1.06724		221.6	2.76903	2.68789	3.07687	2.82713	2.51819		221.6	2.02462	1.96079	1.96388	1.9722	1.97438	1.63635
991.798	5.44032	10.1211	5.76518	7.73878	5.8745		991.799	0.927164	5.50269	1.47127	2.30614	1.07192		221.8	2.78744	2.68276	3.07649	2.82909	2.51951		221.8	2.02937	1.95219	1.9714	1.97617	1.98383	1.62621
991.998	5.44969	10.1163	5.77638	7.73892	5.87809		991.999	0.93163	5.51174	1.46999	2.30369	1.06481		222	2.7777	2.67889	3.07695	2.82312	2.52919		222	2.02179	1.94904	1.96988	1.97762	1.97399	1.62802
992.198	5.45663	10.1205	5.77167	7.74856	5.87312		992.199	0.931747	5.50142	1.46721	2.30049	1.05415		222.2	2.77195	2.68671	3.07793	2.83015	2.53492		222.2	2.01909	1.95443	1.972	1.97311	1.97391	1.63152
992.398	5.44501	10.1248	5.77329	7.74808	5.86791		992.399	0.928868	5.50953	1.46945	2.31192	1.06655		222.4	2.77817	2.6847	3.07793	2.8272	2.52309		222.4	2.02263	1.9597	1.97045	1.97729	1.97636	1.63773
992.598	5.44544	10.1227	5.77606	7.74568	5.87736		992.599	0.9325	5.508	1.46786	2.30842	1.06718		222.6	2.78171	2.67848	3.07523	2.82772	2.5155		222.6	2.02977	1.95523	1.96852	1.98355	1.97764	1.63094
992.798	5.46024	10.1251	5.77698	7.74172	5.87729		992.799	0.929021	5.507	1.47459	2.30271	1.06831		222.8	2.78728	2.68093	3.08011	2.82786	2.52614		222.8	2.0226	1.95263	1.96992	1.97119	1.97318	1.62937
992.998	5.44845	10.121	5.78059	7.74726	5.8687		992.999	0.931643	5.51283	1.47908	2.31266	1.06254		223	2.77962	2.68705	3.08338	2.82913	2.53628		223	2.02658	1.95407	1.9717	1.97857	1.97952	1.63582
993.198	5.44437	10.1238	5.77882	7.75007	5.87276		993.199	0.929406	5.51362	1.4696	2.31437	1.06346		223.2	2.77503	2.68504	3.07535	2.82739	2.53078		223.2	2.02709	1.95703	1.96931	1.98525	1.97803	1.63104
993.398	5.45958	10.1254	5.77696	7.75371	5.87396		993.399	0.929986	5.50443	1.4666	2.31088	1.07527		223.4	2.7749	2.67982	3.08036	2.82873	2.52234		223.4	2.02196	1.96272	1.96702	1.97333	1.97132	1.62853
993.598	5.45046	10.1278	5.77837	7.74365	5.88588		993.599	0.93449	5.511	1.47014	2.30997	1.06655		223.6	2.79011	2.67834	3.08489	2.833	2.52347		223.6	2.02314	1.95408	1.96395	1.9799	1.98042	1.63429
993.798	5.4478	10.1139	5.78102	7.75093	5.88082		993.799	0.934507	5.50622	1.47413	2.31054	1.0594		223.8	2.78028	2.6774	3.07854	2.83188	2.53467		223.8	2.02526	1.95351	1.97534	1.97366	1.97714	1.62994
993.998	5.45472	10.1266	5.78337	7.75278	5.87471		993.999	0.930409	5.51028	1.46853	2.30893	1.06396		224	2.77164	2.68707	3.07462	2.83129	2.53152		224	2.01842	1.9643	1.96847	1.97547	1.97608	1.63324
994.198	5.46106	10.1256	5.77917	7.74908	5.87813		994.199	0.931481	5.51062	1.47415	2.31321	1.07771		224.2	2.78287	2.68368	3.08244	2.83056	2.52192		224.2	2.02693	1.95955	1.96381	1.98214	1.97664	1.63747
994.398	5.44469	10.1223	5.78574	7.75249	5.88031		994.399	0.938753	5.51161	1.47723	2.30812	1.071		224.4	2.78077	2.68808	3.0751	2.82939	2.52151		224.4	2.03197	1.95135	1.97283	1.97905	1.97679	1.62618
994.598	5.45702	10.1253	5.78484	7.74777	5.88117		994.599	0.932522	5.50773	1.47179	2.31073	1.05721		224.6	2.78104	2.68426	3.08249	2.83353	2.53542		224.6	2.02209	1.9527	1.97413	1.9788	1.98177	1.63307
994.798	5.45488	10.1265	5.77905	7.7536	5.87331		994.799	0.92859	5.52033	1.47227	2.31181	1.06508		224.8	2.77359	2.692	3.08186	2.82961	2.5339		224.8	2.01998	1.96079	1.97273	1.98669	1.97699	1.63982
994.998	5.44081	10.1219	5.78662	7.74812	5.87296		994.999	0.936181	5.51982	1.47187	2.31632	1.07202		225	2.77715	2.69154	3.08171	2.83287	2.51965		225	2.02993	1.96045	1.97257	1.98544	1.97479	1.62612
995.198	5.45742	10.1253	5.7915	7.7481	5.88808		995.199	0.928301	5.51051	1.47285	2.30956	1.063		225.2	2.78244	2.6861	3.0831	2.83363	2.52137		225.2	2.02351	1.95843	1.97271	1.97913	1.97615	1.62911
995.398	5.46593	10.1252	5.78781	7.74841	5.88091		995.399	0.934482	5.51225	1.47665	2.31561	1.06375		225.4	2.78239	2.68868	3.08999	2.83321	2.53757		225.4	2.02202	1.95783	1.97298	1.97539	1.98057	1.63402
995.598	5.44062	10.1204	5.78536	7.75105	5.87276		995.599	0.931199	5.51942	1.47603	2.31727	1.06486		225.6	2.78076	2.68838	3.08362	2.8337	2.53612		225.6	2.02801	1.95896	1.97928	1.98275	1.98022	1.63223
995.798	5.45436	10.1287	5.78451	7.7507	5.8728		995.799	0.934168	5.51532	1.46828	2.31158	1.07323		225.8	2.77842	2.69047	3.07797	2.8374	2.52711		225.8	2.03215	1.96197	1.97592	1.98307	1.97869	1.63411
995.998	5.47277	10.1317	5.7913	7.75135	5.88066		995.999	0.933774	5.51274	1.472	2.31007	1.069		226	2.79099	2.6898	3.08732	2.83398	2.52174		226	2.02578	1.95814	1.97415	1.97775	1.98485	1.63314
996.198	5.44207	10.12	5.78662	7.75054	5.87771		996.199	0.938668	5.52264	1.47363	2.31698	1.06186		226.2	2.78545	2.68596	3.08891	2.83284	2.53418		226.2	2.02644	1.94955	1.97435	1.98412	1.98257	1.63524
996.398	5.44578	10.1331	5.79455	7.75086	5.87024		996.399	0.931585	5.52255	1.47272	2.31677	1.06068		226.4	2.77591	2.69119	3.07606	2.83375	2.53939		226.4	2.02404	1.95516	1.97456	1.97813	1.98171	1.62664
996.598	5.46407	10.1313	5.79167	7.74808	5.88135		996.599	0.931861	5.51784	1.47345	2.3114	1.07267		226.6	2.78289	2.68876	3.08845	2.84183	2.53254		226.6	2.02599	1.96318	1.97833	1.9779	1.97947	1.64124
996.798	5.45209	10.1294	5.78952	7.75135	5.88417		996.799	0.936519	5.52021	1.47402	2.31093	1.0763		226.8	2.79013	2.6877	3.09145	2.83502	2.5258		226.8	2.03514	1.95344	1.9733	1.98615	1.98054	1.63112
996.998	5.45164	10.1233	5.80241	7.75076	5.87992		996.999	0.937699	5.5163	1.47366	2.31191	1.06303		227	2.78697	2.68535	3.08448	2.83257	2.53114		227	2.02676	1.9553	1.97349	1.98618	1.98098	1.63588
997.198	5.45881	10.1285	5.79124	7.75804	5.87557		997.199	0.933706	5.52072	1.47076	2.31441	1.0687		227.2	2.7844	2.68816	3.0871	2.83356	2.54253		227.2	2.01717	1.96542	1.97326	1.9806	1.97553	1.63351
997.398	5.4497	10.1297	5.7903	7.74991	5.88016		997.399	0.9349	5.52805	1.47411	2.3212	1.0745		227.4	2.78002	2.68599	3.08619	2.83261	2.53514		227.4	2.02968	1.96063	1.97493	1.98688	1.97958	1.63632
997.598	5.45325	10.1319	5.80149	7.75606	5.88446		997.599	0.939206	5.52281	1.47215	2.31615	1.07097		227.6	2.78678	2.69128	3.08024	2.83278	2.52248		227.6	2.04022	1.96107	1.97589	1.98575	1.97949	1.63545
997.798	5.46907	10.1304	5.80513	7.75549	5.88657		997.799	0.936599	5.51359	1.47091	2.31106	1.06617		227.8	2.79175	2.68767	3.09183	2.83534	2.53118		227.8	2.02842	1.95914	1.96996	1.9828	1.98105	1.63352
997.998	5.44561	10.1236	5.79845	7.75456	5.87777		997.999	0.934971	5.52448	1.47925	2.31745	1.06329		228	2.78846	2.69008	3.09219	2.83636	2.53859		228	2.03387	1.96152	1.97065	1.98399	1.98687	1.63936
998.198	5.44395	10.1229	5.80182	7.75422	5.8724		998.199	0.933414	5.52648	1.4712	2.31685	1.07017		228.2	2.7776	2.68999	3.07819	2.83597	2.53111		228.2	2.03295	1.96177	1.97743	1.98878	1.97812	1.63505
998.398	5.4702	10.1351	5.80555	7.75826	5.88401		998.399	0.936673	5.52059	1.47768	2.31563	1.07916		228.4	2.78287	2.6949	3.08488	2.83851	2.52616		228.4	2.03221	1.96844	1.97183	1.97964	1.97934	1.63785
998.598	5.45517	10.1266	5.80397	7.75082	5.8865		998.599	0.935862	5.52827	1.47976	2.3174	1.06803		228.6	2.79159	2.68985	3.09411	2.83403	2.52796		228.6	2.03015	1.95713	1.97412	1.98593	1.98652	1.63451
998.798	5.44868	10.1228	5.80315	7.7555	5.87344		998.799	0.934639	5.51976	1.47933	2.31473	1.06376		228.8	2.78502	2.6876	3.08508	2.83718	2.54836		228.8	2.03293	1.96043	1.97564	1.98722	1.99032	1.62614
998.998	5.46349	10.1394	5.80529	7.76132	5.87598		998.999	0.934103	5.52342	1.4781	2.31265	1.06563		229	2.77699	2.68999	3.08098	2.83669	2.53987		229	2.02241	1.961	1.97332	1.98585	1.98545	1.64165
999.198	5.45663	10.1317	5.80011	7.7595	5.88782		999.199	0.938175	5.52786	1.47386	2.31915	1.07703		229.2	2.787	2.69533	3.0912	2.83248	2.52795		229.2	2.03269	1.97076	1.97125	1.9839	1.98501	1.6439
999.398	5.44648	10.1294	5.80462	7.75243	5.88979		999.399	0.936133	5.52868	1.47952	2.3149	1.07021		229.4	2.78663	2.69271	3.08789	2.83737	2.52715		229.4	2.03958	1.96241	1.97709	1.99022	1.98796	1.63261
999.598	5.46152	10.132	5.81038	7.75712	5.88413		999.599	0.932663	5.52286	1.47411	2.32225	1.06363		229.6	2.78383	2.69376	3.09026	2.83877	2.54688		229.6	2.03009	1.95909	1.97314	1.98042	1.98341	1.63847
999.798	5.45951	10.1334	5.80556	7.754	5.87674		999.799	0.936348	5.53034	1.47802	2.32271	1.07314		229.8	2.78391	2.69229	3.08746	2.83978	2.53853		229.8	2.02835	1.96589	1.97755	1.98513	1.98536	1.63829
999.998	5.45008	10.1304	5.80711	7.75933	5.88653		999.999	0.938236	5.52371	1.47526	2.31659	1.07302		230	2.78492	2.69426	3.08768	2.83838	2.52702		230	2.03811	1.96749	1.97592	1.98993	1.98664	1.6436
1000.2	5.46228	10.1308	5.81426	7.7549	5.88487		1000.2	0.93408	5.52322	1.467	2.31156	1.06575		230.2	2.79955	2.69564	3.09066	2.83621	2.52958		230.2	2.03622	1.96201	1.9786	1.98879	1.98779	1.63826
1000.4	5.46286	10.1316	5.80607	7.75841	5.8901		1000.4	0.93475	5.52674	1.47599	2.31888	1.06501		230.4	2.79288	2.69436	3.08989	2.84152	2.54071		230.4	2.0302	1.96102	1.97706	1.98167	1.98829	1.63698
1000.6	5.44428	10.1284	5.81069	7.76026	5.87856		1000.6	0.935805	5.52858	1.47388	2.32144	1.06775		230.6	2.78457	2.69298	3.09146	2.84011	2.5419		230.6	2.03281	1.96665	1.98261	1.98931	1.99035	1.63826
1000.8	5.45551	10.1439	5.81189	7.7611	5.88234		1000.8	0.93565	5.52627	1.47194	2.31941	1.07595		230.8	2.79038	2.69963	3.08439	2.83959	2.53398		230.8	2.03422	1.9694	1.97788	1.9852	1.98202	1.64098
1001	5.47225	10.1335	5.81253	7.76388	5.89105		1001	0.934377	5.52525	1.47643	2.31774	1.07227		231	2.79327	2.69249	3.09937	2.83837	2.53621		231	2.03939	1.96691	1.97668	1.98399	1.98797	1.64074
1001.2	5.45029	10.125	5.8095	7.75564	5.88391		1001.2	0.933953	5.53795	1.47771	2.32734	1.06309		231.2	2.78934	2.69112	3.09256	2.84046	2.54472		231.2	2.03509	1.95313	1.97914	1.98519	1.98258	1.637
1001.4	5.45163	10.1317	5.81438	7.75989	5.87834		1001.4	0.936786	5.52989	1.47355	2.32003	1.07093		231.4	2.78198	2.69242	3.08846	2.83791	2.53721		231.4	2.03127	1.95896	1.98396	1.98483	1.98526	1.63953
1001.6	5.46468	10.1439	5.81291	7.76586	5.87957		1001.6	0.933764	5.52479	1.47081	2.31883	1.07656		231.6	2.78801	2.69683	3.09834	2.8393	2.53739		231.6	2.03938	1.96888	1.97689	1.98854	1.98134	1.64328
1001.8	5.45345	10.1355	5.81318	7.75186	5.88596		1001.8	0.938071	5.53304	1.47804	2.31963	1.07423		231.8	2.79388	2.69621	3.09395	2.84093	2.53482		231.8	2.04325	1.96319	1.98181	1.98784	1.98842	1.64091
1002	5.45786	10.1391	5.81904	7.75819	5.89071		1002	0.935801	5.53177	1.4768	2.32173	1.06638		232	2.79062	2.69128	3.09141	2.83915	2.5428		232	2.03801	1.95679	1.97616	1.98575	1.99041	1.63636
1002.2	5.4614	10.1331	5.8176	7.76608	5.88151		1002.2	0.935621	5.53129	1.47148	2.32674	1.06862		232.2	2.78211	2.69616	3.09546	2.83862	2.54461		232.2	2.02844	1.96075	1.97928	1.98506	1.98384	1.63877
1002.4	5.45134	10.1338	5.81484	7.76241	5.88623		1002.4	0.941616	5.53594	1.47983	2.32419	1.0752		232.4	2.78483	2.69104	3.08969	2.83823	2.53685		232.4	2.0402	1.96887	1.97959	1.98961	1.99178	1.64263
1002.6	5.45631	10.1379	5.82119	7.75999	5.88832		1002.6	0.934786	5.53279	1.47739	2.31995	1.07076		232.6	2.79527	2.69292	3.09628	2.84249	2.53232		232.6	2.0426	1.96455	1.98261	1.99022	1.98441	1.64112
1002.8	5.47564	10.1414	5.82175	7.76426	5.88753		1002.8	0.941621	5.53217	1.47503	2.32576	1.06994		232.8	2.78976	2.69118	3.09833	2.84093	2.53866		232.8	2.03497	1.96439	1.98331	1.98498	1.98639	1.64002
1003	5.45217	10.1294	5.82338	7.76924	5.88659		1003	0.935131	5.53997	1.47132	2.33039	1.06523		233	2.79024	2.69526	3.09548	2.84841	2.5447		233	2.0335	1.96717	1.98095	1.98033	1.98727	1.64275
1003.2	5.45762	10.136	5.82438	7.76271	5.88084		1003.2	0.935664	5.53785	1.47579	2.32426	1.07974		233.2	2.78133	2.69458	3.08886	2.83561	2.53595		233.2	2.03388	1.96291	1.98015	1.99181	1.98747	1.63887
1003.4	5.47824	10.1481	5.82008	7.76319	5.89824		1003.4	0.934577	5.53197	1.47855	2.32269	1.07383		233.4	2.79167	2.6958	3.09075	2.83947	2.53057		233.4	2.03767	1.96885	1.97843	1.98347	1.98854	1.6445
1003.6	5.46744	10.1356	5.82398	7.75575	5.89254		1003.6	0.939641	5.54183	1.47586	2.32643	1.06918		233.6	2.79554	2.69781	3.1028	2.83877	2.54476		233.6	2.04025	1.9652	1.97697	1.99205	1.99029	1.64239
1003.8	5.45027	10.1291	5.82634	7.76241	5.88391		1003.8	0.938413	5.54466	1.47503	2.32899	1.06817		233.8	2.786	2.69271	3.08875	2.84413	2.53834		233.8	2.03694	1.96402	1.98826	1.98931	1.99365	1.63228
1004	5.46195	10.1509	5.82582	7.76735	5.89001		1004	0.937038	5.53399	1.47362	2.32675	1.07565		234	2.77972	2.70179	3.09112	2.84285	2.54396		234	2.03761	1.9712	1.98017	1.98786	1.98683	1.64207
1004.2	5.47099	10.1398	5.82468	7.76392	5.89204		1004.2	0.942161	5.5423	1.48564	2.32549	1.07206		234.2	2.79591	2.69831	3.10578	2.84309	2.53002		234.2	2.03893	1.97302	1.98001	1.99101	1.98416	1.64824
1004.4	5.45309	10.1329	5.82674	7.75947	5.89953		1004.4	0.938744	5.542	1.48031	2.32898	1.06965		234.4	2.79775	2.69565	3.10023	2.83572	2.53178		234.4	2.0477	1.96204	1.98109	1.99119	1.99053	1.64264
1004.6	5.46003	10.1393	5.83149	7.76215	5.88767		1004.6	0.931429	5.54298	1.4744	2.32353	1.06998		234.6	2.78421	2.70391	3.09979	2.84712	2.54515		234.6	2.03643	1.96346	1.98743	1.99004	1.99192	1.64186
1004.8	5.4583	10.143	5.82347	7.7688	5.88768		1004.8	0.942757	5.54691	1.48122	2.32569	1.07991		234.8	2.78714	2.7027	3.10069	2.84693	2.5446		234.8	2.03651	1.97415	1.98387	1.99201	1.99272	1.6497
1005	5.45609	10.1438	5.82531	7.76172	5.88698		1005	0.939906	5.5428	1.47382	2.31908	1.07601		235	2.79211	2.70166	3.09576	2.84459	2.53424		235	2.0391	1.97202	1.98157	1.99616	1.99223	1.64764
1005.2	5.47359	10.1408	5.83681	7.76069	5.90161		1005.2	0.935461	5.53583	1.47546	2.33271	1.06449		235.2	2.80003	2.69338	3.10003	2.84353	2.53955		235.2	2.04101	1.96621	1.98347	1.99167	1.98592	1.64109
1005.4	5.47081	10.1362	5.82762	7.76904	5.88895		1005.4	0.933653	5.54527	1.48097	2.3258	1.06972		235.4	2.79426	2.69512	3.10231	2.84202	2.54791		235.4	2.03584	1.96518	1.98106	1.98564	1.99593	1.64694
1005.6	5.44207	10.1329	5.82775	7.7579	5.88132		1005.6	0.937821	5.54491	1.47702	2.33046	1.07698		235.6	2.79158	2.69747	3.09492	2.84382	2.54686		235.6	2.04461	1.96895	1.98008	1.9939	1.9884	1.64642
1005.8	5.46861	10.1418	5.83547	7.77084	5.88444		1005.8	0.938566	5.5313	1.47616	2.32334	1.07242		235.8	2.7948	2.6969	3.09084	2.83992	2.53532		235.8	2.03527	1.97153	1.98277	1.99373	1.99036	1.64694
1006	5.477	10.1394	5.83482	7.77309	5.89738		1006	0.938249	5.54473	1.48256	2.3292	1.06744		236	2.80154	2.70018	3.10288	2.84934	2.5399		236	2.04389	1.97177	1.98363	1.98916	1.99503	1.64869
1006.2	5.45396	10.1396	5.83643	7.76094	5.89168		1006.2	0.936723	5.55024	1.47782	2.33413	1.07077		236.2	2.79678	2.69706	3.09823	2.84386	2.55181		236.2	2.04235	1.9646	1.98071	1.99553	1.99065	1.63965
1006.4	5.45853	10.142	5.83983	7.76708	5.88611		1006.4	0.937531	5.54236	1.47558	2.32389	1.07946		236.4	2.78483	2.70012	3.09241	2.84186	2.54932		236.4	2.0371	1.96859	1.98074	1.99237	1.98712	1.64132
1006.6	5.4715	10.1443	5.83759	7.77108	5.89172		1006.6	0.934363	5.55053	1.47746	2.32365	1.08074		236.6	2.79411	2.69665	3.10346	2.84727	2.54203		236.6	2.03626	1.97382	1.9819	1.98832	1.98707	1.64669
1006.8	5.46027	10.1364	5.83818	7.76784	5.90138		1006.8	0.941304	5.5503	1.48387	2.33445	1.06847		236.8	2.80215	2.69689	3.09897	2.84519	2.53434		236.8	2.04499	1.96937	1.98078	1.99535	1.98823	1.64268
1007	5.46278	10.1414	5.83912	7.76758	5.89537		1007	0.937135	5.54553	1.47612	2.34037	1.0678		237	2.79358	2.69529	3.10146	2.84845	2.5469		237	2.0461	1.96247	1.98824	1.996	1.98912	1.64199
1007.2	5.46955	10.1449	5.83634	7.77489	5.89327		1007.2	0.937996	5.54628	1.4799	2.33503	1.08004		237.2	2.79444	2.69731	3.09609	2.84661	2.54868		237.2	2.03574	1.97367	1.98145	1.98605	1.98734	1.64102
1007.4	5.45727	10.1418	5.83093	7.77467	5.89349		1007.4	0.938006	5.54725	1.4816	2.32723	1.07245		237.4	2.79384	2.69764	3.10167	2.84339	2.54469		237.4	2.03897	1.97498	1.98121	2.00106	1.98908	1.65065
1007.6	5.46346	10.143	5.84281	7.7702	5.90311		1007.6	0.939891	5.54941	1.47661	2.32553	1.06671		237.6	2.80187	2.69808	3.09865	2.84724	2.53569		237.6	2.04766	1.96826	1.98486	1.9942	1.98987	1.64158
1007.8	5.47537	10.1468	5.84335	7.76857	5.90117		1007.8	0.936387	5.5515	1.47535	2.33485	1.07279		237.8	2.79416	2.69867	3.1065	2.84706	2.54553		237.8	2.04067	1.96677	1.98635	1.99249	1.98798	1.64137
1008	5.46364	10.1457	5.83386	7.77197	5.88685		1008	0.942946	5.55553	1.47689	2.33021	1.08204		238	2.79223	2.70292	3.1013	2.84612	2.55146		238	2.0409	1.97003	1.98913	1.99553	1.98948	1.65057
1008.2	5.46026	10.145	5.83482	7.77409	5.89241		1008.2	0.939321	5.54978	1.48313	2.33057	1.0796		238.2	2.7885	2.69767	3.09184	2.85074	2.54394		238.2	2.04135	1.9717	1.98524	1.99632	1.9909	1.64398
1008.4	5.47807	10.1466	5.84972	7.77379	5.89962		1008.4	0.944129	5.54802	1.47511	2.32697	1.06899		238.4	2.80161	2.70019	3.10733	2.84595	2.53917		238.4	2.0391	1.98284	1.98584	1.99175	1.99189	1.64515
1008.6	5.47693	10.1407	5.8418	7.77511	5.90184		1008.6	0.943863	5.56024	1.48299	2.3348	1.07184		238.6	2.80406	2.69912	3.11028	2.85183	2.54943		238.6	2.04666	1.96633	1.9871	1.99414	1.99731	1.64749
1008.8	5.45706	10.1402	5.84107	7.77415	5.88874		1008.8	0.938218	5.55311	1.47861	2.33274	1.07713		238.8	2.79181	2.69966	3.1001	2.85484	2.55183		238.8	2.03735	1.96739	1.98869	1.99654	1.99288	1.64465
1009	5.47852	10.1506	5.84421	7.77795	5.89474		1009	0.943135	5.5544	1.47585	2.32982	1.08327		239	2.78696	2.70249	3.09766	2.85088	2.54824		239	2.03902	1.97309	1.98711	1.99489	1.99612	1.64625
1009.2	5.47309	10.1493	5.84322	7.7722	5.90103		1009.2	0.942098	5.55047	1.48437	2.33455	1.06874		239.2	2.79835	2.69813	3.10544	2.84893	2.545		239.2	2.04712	1.97576	1.98414	1.99463	1.9942	1.65086
1009.4	5.45817	10.1441	5.84764	7.77492	5.89479		1009.4	0.938751	5.55391	1.48582	2.34131	1.07208		239.4	2.80148	2.69455	3.10466	2.84528	2.53958		239.4	2.04871	1.9667	1.98717	1.99449	1.99834	1.64211
[truncated: 1,803 more rows]

## Sheet: Fig. S3
Fig. S3A
	Sequence
[truncated: 10 more rows]

## Sheet: Fig. S4
Fig. S4
SEC											DSF	dF(350nm/330nm)/dT
[truncated: 49,241 more rows]
